# Supplementary material for: Anti-Angiogenic Treatments Interact with Steroid Secretion in Inflammatory Breast Cancer Triple Negative Cell Lines
Source: Cancers (Basel). 2021 Jul 21;13(15):3668. doi: 10.3390/cancers13153668 (PMC8345132; doi:10.3390/cancers13153668)
Supplement: Supplementary file 1 [file cancers-13-03668-s001.zip]

Archive with 4 entries (4 files):
- Mod. Table S1.xlsx
- Table S2. Tumor homogenate and serum concentrations IPC-366 and SUM149.xlsx
- FS1-IPC-366.tif
- FS2-SUM149.tif
