# Supplementary material for: Anti-Angiogenic Treatments Interact with Steroid Secretion in Inflammatory Breast Cancer Triple Negative Cell Lines
Source: Cancers (Basel). 2021 Jul 21;13(15):3668. doi: 10.3390/cancers13153668 (PMC8345132; doi:10.3390/cancers13153668)
Supplement: Supplementary file 1 [file cancers-13-03668-s001.zip › Mod. Table S1.xlsx]

## Sheet: Hoja1
Columna1	Columna2	Columna3	Columna4	Columna5	Columna6	Columna7	Columna8	Columna9	Columna10	Columna11	Columna12	Columna13	Columna14	Columna15	Columna16	Columna17	Columna18	Columna19
	Hormones		VEGF				SU5416				VEGF B20-4.1.1				Celecoxib
			Control	25ul	50ul	100ul	Control	1.5	3	6	Control	1.5	3	6	Control	1.5	3	6
IPC-366	Progesterone	24 h	0.75 ± 0.10	0,99 ± 0.03	0.98 ± 0.03	0.8 ± 0.01	0.75 ± 0.08	0.77 ± 0.08	0.47 ± 0.05	0.62 ± 0.06	0.75 ± 0.01	0.7 ± 0.06	0.63 ± 0.02	0.81 ± 0.04	0.75 ± 0.01	0.57 ± 0.03	0.61 ± 0.04	0.55 ± 0.08
		48 h	0.83 ± 0.03	0,92 ± 0.03	0.94 ± 0.02	0.94 ± 0.01	0.83 ± 0.03	0.63 ± 0.06	0.54 ± 0.06	0.51 ± 0.05	0.83 ±0.03	0.25 ± 0.07	0.22 ± 0.03	0.15 ±N0.05	0.83 ± 0.03	0.55 ± 0.02	0,6 ± 0.06	0.56 ± 0.05
		72 h	0,93 ± 0.01	0,94 ± 0.02	0.9 ± 0.01	0.97 ± 0.03	0.93 ± 0.07	0.79 ± 0.04	0.64 ± 0.04	0.58 ± 0.06	0.93 ± 0.01	0.32 ± 0.03	0.32 ± 0.03	0.25 ± 0.04	0.93 ± 0.01	0.62 ± 0.01	0,67 ± 0.04	0.53 ± 0.06
	Dehydroepiandrosterone	24 h	2.08 ± 0.14	1.63 ± 0,20	1.59 ± 0.22	1.53 ± 0.25	2.08 ± 0.14	1.45 ± 0.17	1.63 ± 0.15	1.56 ± 0.11	2.08 ± 0.14	1.36 ± 0.26	1.67 ± 0.25	1.51 ± 0.29	2.08 ± 0.14	1.51 ± 0.14	1.53 ± 0.13	1.39 ± 0.18
		48 h	2.29 ± 0.20	1.64 ± 0.23	1.81 ± 0.19	1.77 ± 0.17	2.29 ± 0.10	1.86 ± 0.11	1.60 ±V0.12	1.60 ± 0.13	2.29 ± 0.20	1.55 ± 0.29	1.44 ± 0.30	1.54 ± 0.30	2.29 ± 0.20	1.51 ± 0.18	1.41 ± 0.09	1.58 ± 0.20
		72 h	2.29 ± 0.24	1.79 ± 0.36	1.69 ±N0.18	1.63 ± 0.27	2.29 ± 0.14	1.56 ± 0.10	1.56 ± 0.10	1.40 ± 0.13	2.29 ± 0.24	1.60 ± 0.28	1.65 ± 0.28	1.58 ± 0.30	2.29 ± 0.24	1.58 ± 0.13	1.71 ± 0.17	1.62 ± 0.21
	Androstenedione	24 h	0.8 ± 0.05	0.44 ± 0.02	0.49 ± 0.06	0.3 ± 0.03	0.8 ± 0.05	0.79 ± 0.13	0.48 ± 0.06	0.69 ± 0.06	0.80 ± 0.05	2.35 ± 0.10	2.55 ± 0.27	2.38 ± 0.20	0.80 ± 0.05	1.22 ± 0.13	1.39 ± 0.14	2.50 ± 0.10
		48 h	0.62 ± 0.06	0.36 ± 0.01	0.47 ± 0.02	0.12 ± 0.04	0.62 ± 0.06	0.6 ± 0.13	0.33 ± 0.07	0.62 ± 0.06	0.62 ± 0.06	0.70 ± 0.09	0.73 ± 0.11	0.94 ± 0.12	0.62 ± 0.06	1.72 ± 0.12	1.83 ± 0.12	1.70 ± 0.26
		72 h	1.26 ± 0.07	0.25 ± 0.04	0.09 ± 0.02	0.15 ± 0.02	1.26 ± 0.07	1.64 ± 0.24	1.51 ± 0.08	1.67 ± 0.08	1.26 ± 0.07	1.37 ± 0.08	1.65 ± 0.11	1.80 ± 0.19	1.26 ± 0.07	1.94 ± 0.11	2.11 ± 0.09	2.59 ± 0.18
	Testosterone	24 h	0.78 ± 0.07	0.84 ± 0.02	0.84 ± 0.09	0.88 ± 0.06	0.78 ± 0.04	1.43 ± 0.02	1.25 ± 0.09	1.66 ± 0.06	0.78 ± 0.07	0.58 ± 0.14	1.16 ± 0.07	1.62 ± 0.17	0.78 ± 0.07	0.92 ± 0.07	0.87 ± 0.07	1.00 ± 0.07
		48 h	0.61 ± 0.03	0.65 ± 0.02	0.69 ± 0.05	0.62 ± 0.12	0.61 ± 0.03	1.26 ± 0.02	1.46 ± 0.05	1.81 ± 0.03	0.61 ± 0.03	0.65 ± 0.02	1.02 ± 0.03	1.66 ± 0.17	0,.61 ± 0.03	0.73 ± 0.08	0.71 ± 0.07	0.65 ± 0.08
		72 h	0.7 ± 0.04	0.8 ± 0.06	0.76 ± 0.04	0.76 ± 0.06	0.7 ± 0.04	1.85 ± 0.02	1.71 ± 0.06	1.91 ± 0.06	070 ± 0.04	0.97 ± 0.12	1. 34 ± 0.11	1.47 ± 0.12	0.70 ± 0.04	1.03 ± 0.06	0.96 ± 0.07	1.08 ± 0.09
	Dihydrotestosterone	24 h	6.44 ± 0.55	2.5 ± 0.68	1.36 ± 0.38	2.8 ± 0.43	644 ± 0.55	2.7 ± 0.85	2.02 ± 0.82	2.12 ± 0.96	6.44 ± 0.55	5.38 ± 0.60	5.53 ± 0.57	6.46 ± 0.67	6.44 ± 0.55	4.73 ± 0.38	3.47 ± 0.44	4.30 ± 0.29
		48 h	7.2 ± 0.35	2.82 ±N0.74	3.06 ± 0.45	4.15 ± 0.45	7.2 ± 0.35	3.42 ± 1.01	2.91 ± 0.89	2.67 ± 0.79	7.20 ± 0.35	5.32 ± 0.71	5.82 ± 0.62	6.76 ± 0.56	7.20 ± 0.35	4.09 ±0.41	3.73 ± 0.32	4.01 ± 0.38
		72 h	9.5 ± 0.40	2.8 ± 0.61	3.36 ± 0.42	3.08 ± 0.46	9.5 ± 0.40	4.51 ± 0.86	2.52 ± 0.99	2.11 ± 0.82	9.50 ± 0.40	7.80 ± 0.60	8.68 ± 0.70	8.17 ± 0.57	9.50 ± 0.40	7.68 ± 0.38	8.14 ± 0.38	8.30 ± 0.48
	Estrone Sulphate	24 h	0.81 ± 0.24	0.13 ± 0.03	0.31 ± 0.12	0.48 ± 0.09	0.81 ± 0.24	2.21 ± 0.22	1.98 ± 0.20	2.21 ± 0.10	0.81 ± 0.24	0.69 ± 0.07	0.69 ± 0.02	0.63 ± 0.04	0.81 ± 0.24	2.02 ± 0.22	2.08 ± 0.22	3.23 ± 0.12
		48 h	1.21 ± 0.21	0.36 ± 0.06	0.38 ± 0.005	0.38 ± 0.02	1.21 ± 0.21	1.79 ± 0.26	2.08 ± 0.17	1.77 ± 0.08	1.21 ± 0.21	0.70 ± 0.08	0.39 ± 0.03	0.31 ± 0.03	1.21 ± 0.21	3.15 ± 0.04	3.87 ± 0.48	3.45 ± 0.20
		72 h	1.05 ± 0.18	0.63 ± 0.09	0.44 ± 0.082	0.45 ± 0.04	1.05 ± 0.18	1.45 ± 0.12	1.69 ± 0.20	1.98 ± 0.05	1.05 ± 0.18	0.94 ± 0.06	0.82 ± 0.03	0.80 ± 0.04	1.05 ± 0.18	3.12 ± 0.O7	2.77 ± 0.14	5.09 ± 0.30
	17β estradiol	24 h	0.97 ± 0.12	0.62 ± 0.04	0.76 ± 0.06	0.54 ± 0.05	0.97 ± 0.12	1.69 ± 0.12	1.82 ± 0.08	1.60 ± 0.17	0.97 ± 0.12	3.50 ± 0.38	7.81 ± 0.64	9.33 ± 0.94	0.97 ± 0.12	3.13 ± 0.22	3.49 ± 0.26	2.87 ± 0.20
		48 h	0.81 ± 0.04	0.57 ± 0.07	0.4 ± 0.04	0.32 ± 0.01	0.81 ± 0.04	1.07 ± 0.18	1.30 ± 0.28	1.07 ± 0.15	0.81 ± 0.04	3.11 ± 0.51	3.23 ± 0.75	5.47 ± 0.87	0.81 ± 0.04	4.11 ± 0.31	3.92 ± 0.35	3.15 ± 0.33
		72 h	1.22 ± 0.08	0.91 ± 0.07	1.01 ± 0.08	0.66 ± 0.07	1.22 ± 0.08	1,.8 ± 0.18	1.40 ± 0,20	1.26 ± 0.10	1.22 ± 0.08	5.22 ± 0.47	4.17 ± 0.84	6.11 ± 0.94	1.22 ± 0.08	3.51 ± 0.21	406 ± 0.21	4.94 ± 0.54	Columna1
	VEGF-A	24 h	303.66 ± 18.34	205.85 ± 15.30	211.42 ± 14.29	216.52 ± 16.78	303.66 ± 18.34	338.35 ± 21.80	337.22 ± 20.34	333.62 ± 23.88	303.66 ± 183.40	1564.50 ± 219.11	1435.73 ± 202.75	1444.67 ± 322.06	303.66 ± 18.34	438.01 ± 28.85	404.33 ± 31.18	415.81 ± 45.84
		48 h	322.35 ± 57.45	152.9 ± 8.45	182.36 ± 7.23	193.99 ± 10.21	322.35 ± 27.45	104.7 ± 12.02	98.32 ± 10.29	87.67 ± 14.53	322.35 ± 74.50	1599.31 ± 111.82	1463.75 ± 135.68	1574.85 ± 335.11	322.35 ± 57.45	268.231 ± 15.91	271.36 ± 19.31	269.99 ± 47.70
		72 h	287.08 ± 29.23	81.38 ± 8.98	99.20 ± 8.98	157.98 ± 12.45	287.08 ± 29.23	84.64 ± 27.68	113.14 ± 21.75	108.44 ± 27.72	287.08 ± 92.30	1664.97 ± 118. 84	1686.61 ± 148.57	1581.95 ± 264.761	287.08 ± 29.23	266.96 ± 16.91	290.42 ± 21.14	275.83 ± 37.68
	VEGF-C	24 h	393.03 ± 44.20	392.28 ± 31.28	389.33 ± 75.26	346.46 ± 62.12	393.03 ± 44.20	326.58 ± 31.28	309.72 ± 45.26	309.72 ± 62.12	393.03 ± 44.20	142.22 ± 31.28	142.22 ± 75.26	76.47 ± 62.12	393.03 ± 44.20	291.48 ± 31.28	290.35 ± 25.26	303.26 ± 22.12
		48 h	365.32 ± 29.14	292.28 ± 27.13	221.48 ± 58.23	192.46 ± 24.56	365.32 ± 29.14	342.91 ± 27.13	255.31 ± 48.23	309.72 ± 24,56	365.32 ± 29.14	221.48 ± 27.13	159.07 ± 58.23	85.1 ± 24.56	365.32 ± 29.14	292.46 ± 27.13	235.53 ± 28.23	274.18 ± 24.56
		72 h	335.61 ± 39.79	149.37 ± 24.12	142.22 ± 34.15	189.33 ± 31.25	335.61 ± 39.79	192.46 ± 24.12	168.51 ± 34.14	142.22 ± 31.25	335.61 ± 39.79	235.53 ± 24.125	218.79 ± 34.15	112.43 ± 3125	335.61 ± 39.79	244.18 ± 24.12	235.53 ± 34.15	226.47 ± 31.25
	VEGF-D	24 h	1.72 ± 0.26	1.52 ± 0.12	1.62 ± 0.07	1.60 ± 0.23	1.72 ± 0.26	1.72 ± 0.12	1.52 ± 0.07	1.66 ± 0.23	1.72 ± 0.26	1.69 ± 0.12	1.41 ± 0.07	1.22 ± 0.23	1.72 ± 0.26	1.69 ± 0.12	1.41 ± 0.07	1.22 ± 0.23
		48 h	1.59 ± 0.12	1.42 ± 0.08	1.42 ± 0.10	1.56 ± 0.13	1.59 ± 0.12	1.6 ± 0.08	1.41 ± 0.08	1.28 ± 0.13	1.59 ± 0.12	1-69 ± 0.08	1.52 ± 0,10	1.28 ± 0.13	1.59 ± 0.12	1.69 ± 0.08	1.28 ± 0.08	1.28 ± 0.13
		72 h	1.31 ± 0.23	1.50 ± 0.10	1.52 ± 0.08	1.32 ± 0.18	1.31 ± 0.23	1.28 ± 0.10	1.12 ± 0.10	1.28 ± 0.18	1.31 ± 0.23	1.32 ± 0.10	1.28 ± 0,08	1.12 ± 0.18	1.31 ± 0.23	1.32 ± 0.10	1.52 ± 0.11	1.12 ± 0.18
	IL-8	24 h	74.73 ± 8.32	57.91 ± 5.36	54.61 ± 3.57	59.58 ± 11.23	74.73 ± 10.32	45.88 ± 5.36	29.09 ± 3.57	37.35 ± 9.23	74.73 ± 10.32	64.61 ± 5.36	69.58 ± 3.57	87.82 ± 11.23	74.73 ± 10.32	57.46 ± 5.36	56.44 ± 3.57	37.35 ± 11.23
		48 h	79.71 ± 7.04	50.76 ±B14.65	47.73 ± 7.23	43.85 ± 4.32	79.71 ± 7.04	40.55 ± 8.65	27.69 ± 7.23	37.01 ± 4.32	79.71 ± 7.04	67.91 ± 7.65	73.59 ± 7.23	89.58 ± 4.32	79.71 ± 7.04	57.24 ± 6.65	57.69 ± 7.23	37.35 ± 4.32
		72 h	74.7 ± 12.39	45.88 ± 3.56	29.09 ± 6.26	27.73 ± 5.15	74.7 ± 9.39	48.03 ± 3.56	28.03 ± 6.26	31.15 ± 5.15	74.7 ± 12.39	93.85 ± 3.56	97.68 ± 6.28	99.48 ± 5.15	74.7 ± 9.39	56.9 ± 3.56	49.58 ± 6.26	27.73 ± 5.15
SUM-149	Progesterone	24 h	0.75 ± 0.01	1.30 ± 0.08	1.14 ± 0.03	0.74 ± 0.07	0.72 ± 0.02	0.73 ± 0.12	0.40 ± 0.04	0.49 ± 0.04	0.72 ± 0.02	0.48 ± 0.07	0.41 ± 0.02	0.30 ± 0.04	0.72 ± 0.02	0.55 ± 0.04	0.54 ± 0.07	0.51 ± 0.06
		48 h	1.00 ± 0.01	1.15 ± 0.12	1.04 ± 0.12	1.04 ± 0.05	1.00 ± 0.17	0.96 ± 0.12	0.41 ± 0.04	0.51 ± 0.03	1.00 ± 0.17	0.70 ± 0.06	0.68 ± 0.06	0.62 ± 0.07	1.00 ± 0.07	0.80 ± 0.02	0.84 ± 0.04	0.7 ± 0.08
		72 h	0.74 ± 0.04	0.84 ± 0.04	0.80 ± 0.15	0.82 ± 0.05	0.74 ± 0.04	0.66 ± 0.05	0.54 ± 0.05	0.56 ± 0.05	0.74 ± 0.04	0.50 ± 0.07	0.59 ± 0.03	0.47 ± 0.06	0.74 ± 0.04	0.50 ± 0.03	0.52 ± 0.03	0.49 ± 0.06
	Dehydroepiandrosterone	24 h	2.24 ± 0.24	1.48 ± 0.28	1.56 ± 0.28	1.56 ± 0.28	2.24 ± 0.24	1.53 ± 0.32	1.45 ± 0.31	1.70 ± 0.28	2.24 ± 0.24	1.81 ± 0.22	1.47 ± 0.26	1.49 ± 0.21	2.24 ± 0.24	1.39 ± 0.17	1.44 ± 0.15	1.61 ± 0.12
		48 h	2.86 ± 0.35	1.50 ± 0.39	1.90 ± 0.26	1.57 ± 0.34	2.86 ± 0.35	1.42 ± 0.34	1.46 ± 0.21	1.37 ± 0.15	2.86 ± 0.35	1.63 ± 0.24	1.5 ± 0.23	1.48 ± 0.21	2.86 ± 0.35	1.48 ± 0.22	1.49 ± 0.17	1.59 ± 0.19
		72 h	2.06 ± 0.40	1.74 ± 0.41	1.66 ± 0.28	1.41 ± 0.26	2.06 ± 0.40	1.41 ± 0.14	1.41 ± 0.18	1.39 ± 0.24	2.06 ± 0.40	1.71 ± 0.22	1.6 ± 0.21	1.63 ± 0.24	2.06 ± 0.40	1.39 ± 0.17	1.37 ± 0.13	1.31 ± 0.14
	Androstenedione	24 h	1.66 ± 0.10	1.31 ± 0.07	0.84 ± 0.07	1.03 ± 0.05	1.66 ± 0.10	1.24 ± 0.19	1.54 ± 0.36	1.43 ± 0.27	1.66 ± 0.10	3.91 ± 0.34	3.83 ± 0.40	3.36 ± 0.40	1.66 ± 0.10	3.52 ± 0.23	3.96 ± 0.24	2.24 ± 0.24
		48 h	2.8 ± 0.09	1.89 ± 0.06	1.60 ± 0.09	1.16 ± 0.01	2.8 ± 0.09	2.03 ± 0.26	1.85 ± 0.06	1.93 ± 0.08	2.8 ± 0.09	3.18 ± 0.09	3.66 ± 0.05	3.46 ± 0.25	2.8 ± 0.09	3.19 ± 0.12	3.96 ± 0.14	4.17 ± 0.07
		72 h	2.19 ± 0.07	1.6 ± 0.16	0.90 ± 0.09	1.27 ± 0.14	2.19 ± 0.07	3.86 ± 0.36	3.39 ± 0.38	3.09 ± 0.23	2.19 ± 0.07	2.15 ± 0.26	3.20 ± 0.41	3.86 ± 0.21	2.19 ± 0.07	4.87 ± 0.16	4.06 ± 0.05	3.81 ± 0.18
	Testosterone	24 h	0.79 ± 0.13	0.90 ± 0.19	1.04 ± 0.07	1.00 ± 0.13	0.79 ± 0.13	1.88 ± 0.25	1.52 ± 0.23	1.47 ± 0.25	0.79 ± 0.13	1.37 ± 0.15	1.24 ± 0.18	1.30 ± 0.13	0.79 ± 0.13	0.90 ± 0.19	1.04 ± 0.07	1.00 ± 0.13
		48 h	0.88 ± 0.13	0.89 ± 0.07	0.99 ± 0.06	1.21 ± 0.11	0.88 ± 0.13	1.98 ± 0.18	1.25 ± 0.15	1.34 ± 0.33	0.88 ± 0.13	1.35 ± 0.12	1.42 ± 0.06	1.92 ± 0.07	0.88 ± 0.13	0.89 ± 0.07	0.99 ± 0.06	1.21 ± 0.11
		72 h	0.7 ± 0.18	1.22 ± 0.06	1.16 ± 0.14	1.35 ± 0.17	0.7 ± 0.18	1.69 ± 0.18	1.26 ± 0.20	1.42 ± 0.17	0.7 ± 0.18	1.70 ± 0.15	1.74 ± 0.11	2.69 ± 0.42	0.7 ± 0.18	1.22 ± 0.06	1.16 ± 0.14	1.35 ± 0.17
	Dihydrotestosterone	24 h	3.87 ± 0.35	2.84 ± 0.37	2.72 ± 0.35	2.57 ± 0.41	3.87 ± 0.35	1.94 ± 0.57	2.52 ± 0.58	2.35 ± 0.58	3.87 ± 0.35	3.70 ± 0.49	3.15 ± 0.47	3.00 ± 0.55	3.87 ± 0.35	2.54 ± 0.39	2.95 ± 0.36	1.85 ± 0.38
		48 h	4.17 ± 0.49	1.2 ± 0.43	2.59 ± 0.38	2.91 ± 0.34	4.17 ± 0.49	2.45 ± 0.52	2.44 ± 0.42	2.45 ± 0.51	4.17 ± 0.49	3.16 ± 0.58	1.94 ± 0.51	3.00 ± 0.45	4.17 ± 0.49	3.08 ± 0.38	3.13 ± 0.37	3.28 ± 0.31
		72 h	4.53 ± 0.57	1.52 ± 0.37	1.28 ± 0.43	1.98 ± 0.35	4.53 ± 0.57	2.93 ± 0.47	3.22 ± 0.68	3.33 ± 0.56	4.53 ± 0.57	2.35 ± 0.49	2.45 ± 0.57	2.39 ± 0.47	4.53 ± 0.57	3.30 ± 0.27	3.30 ± 0.41	3.16 ± 0.40
	Estrone Sulphate	24 h	1.14 ± 0.17	0.91 ± 0.17	0.86 ± 0.16	0.74 ± 0.11	1.14 ± 0.17	1.44 ± 0.10	1.59 ± 0.18	1.65 ± 0.19	1.14 ± 0.17	0.41 ± 0.04	0.66 ± 0.06	0.75 ± 0.05	1.14 ± 0.17	1.83 ± 0.28	1.79 ± 0.07	1.81 ± 0.31
		48 h	1.41 ± 0.29	1.28 ± 0.11	1.16 ± 0.20	1.12 ± 0.18	1.41 ± 0.29	2.22 ± 0.07	2.11 ± 0.10	1.97 ± 0.13	1.41 ± 0.29	0.83 ± 0.08	0.67 ± 0.06	1.19 ± 0.09	1.41 ± 0.29	2.65 ± 0.29	3.12 ± 0.08	2.44 ± 0.12
		72 h	1.01 ± 0.12	0.91 ± 0.15	0.90 ± 0.17	0.93 ± 0.10	1.01 ± 0.12	1.99 ± 0.26	2.14 ± 0.35	2.16 ± 0.27	1.01 ± 0.12	0.91 ± 0.05	0.90 ± 0.07	0.81 ± 0.08	1.01 ± 0.12	1.95 ± 0.12	3.03 ± 0.07	2.91 ± 0.05
	17β estradiol	24 h	1.44 ± 0.10	1.22 ± 0.18	1.19 ± 0.15	1.03 ± 0.18	1.44 ± 0.10	2.26 ± 0.16	2.8 ± 0.32	2.42 ± 0.18	1.44 ± 0.10	4.58 ± 0.51	5.59 ± 0.72	4.89 ± 0.42	1.44 ± 0.10	3.46 ± 0.39	5.30 ± 0.12	4.85 ± 0.33
		48 h	1.38 ± 0.14	1.29 ± 0.20	1.12 ± 0.18	1.19 ± 0.18	1.38 ± 0.14	2.65 ± 0.22	1.70 ± 0.17	2.24 ± 0.24	1.38 ± 0.14	2.42 ± 0.61	2.83 ± 0.65	4.55 ± 0.91	1.38 ± 0.14	3.46 ± 0.28	3.18 ± 0.15	4.86 ± 0.23
		72 h	1.94 ± 0.16	1.67 ± 0.15	1.58 ± 0.17	1.40 ± 0.19	1.94 ± 0.16	2.21 ± 0.32	2.54 ± 0.19	3.11 ± 0.37	1.94 ± 0.16	2.76 ± 0.21	2.53 ± 0.51	2.93 ± 0.71	1.94 ± 0.16	5.11 ± 0.48	4.93 ± 0.05	3.36 ± 0.43
	VEGF-A	24 h	385.52 ± 21.45	335.17 ± 11.43	330.62 ± 19.05	305.76 ± 22.37	385.52 ± 21.45	364.47 ± 29.08	406.8 ± 27.12	304.25 ± 31.85	385.52 ± 21.45	922.03 ± 66.34	1009.50 ± 61.81	1094.72 ± 72.46	385.52 ± 21.45	457.33 ± 34.27	476.25 ± 27.93	481.22 ± 30.26
		48 h	372.81 ± 9.93	284.23 ± 11.26	266.95 ± 9.64	298.54 ± 13.61	372.81 ± 9.93	110.84 ± 12.04	86.34 ± 9.72	88.64 ± 10.38	372.81 ± 9.93	945.76 ± 165.32	895.95 ± 135.06	836.78 ± 141.41	372.81 ± 9.93	341.11 ± 22.00	353.3 ± 24.49	342.63 ± 32.83
		72 h	340.17 ± 12.30	168.86 ± 11.97	216.97 ± 11.94	287.55 ± 16.60	340.17 ± 12.30	166.66 ± 17.04	148.095 ± 17.00	138.45 ± 23.63	340.17 ± 12.30	829.37 ± 188.23	848.34 ± 187.37	957.61 ± 238.26	340.17 ± 12.30	319.63 ± 25.26	298.89 ± 25.13	298.12 ± 36.61
	VEGF-C	24 h	293.5 ± 36.75	326.58 ± 65.23	342.91 ± 59.32	309.725 ± 5.25	293.5 ± 36.75	242.22± 45.23	214.67 ± 39.32	274.25 ± 32.25	293.5 ± 36.75	192.43 ± 35.23	121.48 ± 39.32	112.28 ± 45.25	293.5 ± 36.75	220.35 ± 25.23	212.435 ±29.32	221.48 ± 22.25
		48 h	290.89 ± 39.21	255.31 ± 45.26	246.46 ± 45.26	285.1 ± 39.21	290.89 ± 39.21	235.53 ± 45.26	221.48 ± 35.35	255.31 ± 39.21	290.89 ± 39.21	112.43 ± 45.26	112.43 ± 35.45	112.28 ± 39.21	290.89 ± 39.21	208.51 ± 25.26	192.28 ± 25.45	193.47 ± 29.21
		72 h	259.52 ± 34.83	173.89 ± 30.24	176.47 ± 35.25	186.56 ± 29.26	259.52 ± 34.83	112.43 ± 32.25	112.43 ± 32.25	138.51 ± 29.26	259.52 ± 34.83	172.46 ± 38.24	156.47 ± 32.25	112.43 ± 29.26	259.52 ± 34.83	186.79 ± 30.24	176. 97 ± 32.25	169.55 ± 29.26
	VEGF-D	24 h	1.66 ± 0.08	1.62 ± 0.06	1.42 ± 0.06	1.42 ± 0.08	1.66 ± 0.08	1.69 ± 0.06	1.41 ± 0.06	1.56 ± 0.08	1.66 ± 0.08	1.80 ± 0.06	1.28 ± 0.06	1.26 ± 0.08	1.66 ± 0.08	1.52 ± 0.06	1.60 ± 0.06	1.57 ± 0.08
		48 h	1.53 ± 0.09	1.50 ± 0.13	1.56 ± 0.15	1.72 ± 0.12	1.53 ± 0.09	1.52 ± 0.13	1.41 ± 0.15	1.28 ± 0.12	1.53 ± 0.09	1.41 ± 0.13	1.28 ± 0.16	1.33 ± 0.12	1.53 ± 0.09	1.24 ± 0.08	1.23 ± 0.07	1.27 ± 0.12
		72 h	1.52 ± 0.14	1.42 ± 0.07	1.62 ± 0.13	1.52 ± 0.12	1.52 ± 0.14	1.28 ± 0.07	1.41 ± 0.13	1.14 ± 0.12	1.52 ± 0.14	1.41 ± 0.07	1.52 ± 0.13	1.29 ± 0.12	1.52 ± 0.14	1.42 ± 0.07	1.16 ± 0.08	0.93 ± 0.12
	IL-8	24 h	70.89 ± 10.28	60.87 ± 8.35	57.80 ± 6.54	57.80 ± 6.55	70.89 ± 10.28	38.03 ± 8.35	26.93 ± 6.54	23.59 ± 9.33	70.89 ± 10.28	60.87 ± 8.35	57.80 ± 6.54	57.69 ± 9.33	70.89 ± 10.28	56.78 ± 8.35	54.78 ± 6.54	47.02 ± 9.33
		48 h	70 ± 18.78	58.14 ± 4.25	45.88 ± 3.26	45.88 ± 3.27	70 ± 18.78	37.46 ± 6.25	27.46 ± 3.26	27.80 ± 7.25	70 ± 18.78	58.14 ± 4.25	45.88 ± 3.26	47.12 ± 4.25	70 ± 18.78	57.91 ± 6.25	51.68 ± 3.26	37.01 ± 7.25
		72 h	68.87 ± 10.13	47.48 ± 6.35	34.61 ± 10.26	34.61 ± 10.32	68.87 ± 10.13	38.14 ± 10.35	27.73 ± 10.26	2.9 ± 10.32	68.87 ± 10.13	47.48 ± 6.35	34.61 ± 10.26	34.61 ± 10.32	68.87 ± 10.13	56.78 ± 7.35	49.37 ± 6.26	27.34 ± 7.34

## Sheet: Hoja2
	Hormones		Control	a: VEGF			b: SU5416			c: Bevacizumab			d: Celecoxib
				0.62 μM	1.25 μM	2.5 μM	1.5 μM	3 μM	6 μM	1.5 μM	3 μM	6 μM	1.5 μM	3 μM	6 μM
IPC-366	P4	24 h	0.76 ± 0.10	0.99 ± 0.03*	0.99 ± 0.04*	0.81 ± 0.02	0.78 ± 0.08	0.48 ± 0.05*	0.63 ± 0.06*	0.48 ± 0.07*	0.64 ± 0.03*	0.81 ± 0.04	0.58 ± 0.03*	0.62 ± 0.05*	0.56 ± 0.08*
		48 h	0.83 ± 0.04	0.93 ± 0.03	0.94 ± 0.02	0.94 ± 0.02	0.64 ± 0.06*	0.55 ± 0.07*	0.52 ± 0.06*	0.26 ± 0.07*	0.22 ± 0.04*	0.16 ± 0.06*	0.55 ± 0.02*	0.6 ± 0.06*	0.56 ± 0.05*
		72 h	0.94 ± 0.02	0.94 ± 0.03	0.90 ± 0.02	0.97 ± 0.04	0.79 ± 0.04*	0.64 ± 0.04*	0.58 ± 0.07*	0.32 ± 0.04*	0.32 ± 0.03*	0.26 ± 0.04*	0.62 ± 0.02*	0.67 ± 0.04*	0.53 ± 0.06*
	DHEA	24 h	2.08 ± 0.15	1.64 ± 0.21*	1.60 ± 0.22*	1.53 ± 0.26*	1.45 ± 0.17*	1.63 ± 0.16*	1.56 ± 0.11*	1.36 ± 0.26*	1.68 ± 0.25	1.51 ± 0.29	1.51 ± 0.14*	1.53 ± 0.13*	1.39 ± 0.18*
		48 h	2.29 ± 0.21	1.64 ± 0.24*	1.82 ± 0.20*	1.77 ± 0.17*	1.87 ± 0.11*	1.60 ± 0.13*	1.61 ± 0.13*	1.56 ± 0.29*	1.45 ± 0.30*	1.55 ± 0.30*	1.51 ± 0.18*	1.41 ± 0.10*	1.58 ± 0.20*
		72 h	2.29 ± 0.24	1.80 ± 0.36	1.70 ± 0.19*	1.63 ± 0.27*	1.56 ± 0.11*	1.57 ± 0.10*	1.40 ± 0.14*	1.61 ± 0.29*	1.66 ± 0.28*	1.59 ± 0.31*	1.59 ± 0.14*	1.71 ± 0.18*	1.63 ± 0.21*
	A4	24 h	0.81 ± 0.05	0.44 ± 0.02*	0.50 ± 0.06*	0.31 ± 0.03*	0.79 ± 0.14	0.49 ± 0.06*	0.70 ± 0.06	2.35 ± 0.11*	2.56 ± 0.28*	2.38 ± 0.21*	1.22 ± 0.13*	1.40 ± 0.14*	2.50 ± 0.10*
		48 h	0.63 ± 0.06	0.36 ± 0.01*	0.47 ± 0.03*	0.13 ± 0.05*	0.60 ± 0.13	0.33 ± 0.08*	0.63 ± 0.06*	0.71 ± 0.10	0.73 ± 0.12	0.94 ± 0.12*	1.73 ± 0.12*	1.84 ± 0.13*	1.70 ± 0.26*
		72 h	1.26 ± 0.07	0.25 ± 0.05*	0.09 ± 0.03*	0.16 ± 0.03*	1.64 ± 0.25*	1.52 ± 0.09*	1.68 ± 0.09*	1.38 ± 0.09	1.65 ± 0.12*	1.81 ± 0.20*	1.95 ± 0.11*	2.11 ± 0.10*	2.60 ± 0.18*
	T	24 h	0.79 ± 0.07	0.84 ± 0.02	0.85 ± 0.10	0.88 ± 0.06	1.44 ± 0.02*	1.25 ± 0.10*	1.66 ± 0.06*	0.58 ± 0.14*	1.16 ± 0.08*	1.63 ± 0.17*	0.92 ± 0.07	0.87 ± 0.08	1.01 ± 0.08
		48 h	0.61 ± 0.04	0.65 ± 0.02	0.69 ± 0.06	0.63 ± 0.13	1.27 ± 0.03*	1.47 ± 0.05*	1.82 ± 0.04*	0.65 ± 0.02*	1.03 ± 0.03*	1.67 ± 0.17*	0.73 ± 0.08	0.71 ± 0.07	0.66 ± 0.08
		72 h	0.71 ± 0.04	0.81 ± 0.06	0.77 ± 0.05	0.76 ± 0.06	1.85 ± 0.02*	1.71 ± 0.06*	1.91 ± 0.06*	0.97 ± 0.13*	1. 34 ± 0.11*	1.48 ± 0.13*	1.03 ± 0.06*	0.97 ± 0.07*	1.08 ± 0.09*
	DHT	24 h	6.44 ± 0.56	2.51 ± 0.69*	1.36 ± 0.38*	2.80 ± 0.44*	2.71 ± 0.86*	2.03 ± 0.82*	2.13 ± 0.97*	5.39 ± 0.60*	5.54 ± 0.58	6.46 ± 0.68	4.73 ± 0.39*	3.47 ± 0.45*	4.30 ± 0.30*
		48 h	7.20 ± 0.35	2.82 ± 0.74*	3.07 ± 0.45*	4.16 ± 0.46*	3.43 ± 1.01*	2.91 ± 0.89*	2.67 ± 0.80*	5.32 ± 0.71*	5.82 ± 0.63*	6.77 ± 0.56	4.09 ± 0.41*	3.73 ± 0.32*	4.02 ± 0.38*
		72 h	9.50 ± 0.41	2.81 ± 0.62*	3.37 ± 0.43*	3.10 ± 0.46*	4.52 ± 0.86*	2.52 ± 1.00*	2.12 ± 0.82*	7.81 ± 0.60*	8.69 ± 0.70	8.17 ± 0.58	7.68 ± 0.39*	8.14 ± 0.46*	8.30 ± 0.48*
	E1SO4	24 h	0.81 ± 0.25	0.13 ± 0.04*	0.31 ± 0.12*	0.49 ± 0.09	2.21 ± 0.23*	1.99 ± 0.20*	2.21 ± 0.10*	0.70 ± 0.07	0.70 ± 0.02	0.63 ± 0.04	2.03 ± 0.22*	2.08 ± 0.22*	3.24 ± 0.13*
		48 h	1.22 ± 0.22	0.36 ± 0.06*	0.38 ± 0.01*	0.38 ± 0.02*	1.80 ± 0.26*	2.09 ± 0.17*	1.77 ± 0.08*	0.70 ± 0.08*	0.40 ± 0.04*	0.31 ± 0.04*	3.16 ± 0.05*	3.88 ± 0.48*	3.46 ± 0.21*
		72 h	1.06 ± 0.18	0.63 ± 0.09*	0.45 ± 0.08*	0.45 ± 0.04*	1.46 ± 0.12*	1.69 ± 0.21*	1.99 ± 0.06*	0.95 ± 0.06	0.82 ± 0.03	0.80 ± 0.05	3.13 ± 0.08*	2.78 ± 0.14*	5.10 ± 0.30*
	E2	24 h	0.97 ± 0.13	0.62 ± 0.05*	0.76 ± 0.06*	0.54 ± 0.06*	1.69 ± 0.13*	1.82 ± 0.08*	1.60 ± 0.17*	3.51 ± 0.39*	7.81 ± 0.64*	9.34 ± 0.94*	3.14 ± 0.22*	3.50 ± 0.26*	2.88 ± 0.20*
		48 h	0.82 ± 0.05	0.57 ± 0.07*	0.40 ± 0.04*	0.32 ± 0.02*	1.07 ± 0.19*	1.30 ± 0.29*	1.07 ± 0.16*	3.12 ± 0.51*	3.24 ± 0.75*	5.48 ± 0.88*	4.11 ± 0.31*	3.93 ± 0.36*	3.16 ± 0.34*
		72 h	1.23 ± 0.08	0.92 ± 0.07*	1.01 ± 0.08*	0.67 ± 0.07*	1.38 ± 0.18	1.40 ± 0.20	1.27 ± 0.11	5.22 ± 0.47*	4.18 ± 0.85*	6.11 ± 0.94*	3.52 ± 0.21*	4.07 ± 0.62*	4.94 ± 0.55*
	VEGF-A	24 h	303.66 ± 18.34	205.85 ± 15.32*	211.42 ± 14.29*	216.52 ± 16.78*	338.36 ± 21.81	337.23 ± 20.34	333.63 ± 23.88	1435.73 ± 202.74*	1564.50 ± 219.11*	1444.68 ± 322.06*	438.01 ± 28.86*	404.34 ± 31.19*	415.81 ± 45.84*
		48 h	322.35 ± 57.45	152.90 ± 8.45*	182.37 ± 7.23*	194.00 ± 10.21*	104.7 ± 12.03*	98.32 ± 10.29*	87.68 ± 14.53*	1599.31 ± 111.83*	1463.76 ± 135.68*	1574.85 ± 335.12*	268.23 ± 15.92	271.37 ± 19.31	270.00 ± 47.70
		72 h	287.10 ± 29.23	81.39 ± 8.98*	99.21 ± 8.96*	157.98 ± 12.45*	84.65 ± 22.78*	113.14 ± 21.75*	108.45 ± 27.72*	1664.97 ± 118. 84*	1686.62 ± 148.58*	1581.95 ± 264.76*	266.97 ± 16.92	290.42 ± 21.15	275.84 ± 37.69
	VEGF-C	24 h	393.03 ± 44.02	392.29 ± 31.29	389.34 ± 75.27	346.46 ± 62.12	326.58 ± 31.29	309.73 ± 45.27	309.73 ± 62.12	142.23 ± 31.29*	142.23 ± 75.27*	76.48 ± 62.12*	291.48 ± 31.29*	290.36 ± 25.27*	303.27 ± 22.12*
		48 h	365.33 ± 29.14	292.29 ± 27.14*	221.48 ± 58.23*	192.46 ± 24.57*	342.92 ± 27.14	255.32 ± 48.23*	309.73 ± 24.57	221.48 ± 27.14*	159.08 ± 58.23*	85.10 ± 24.57*	292.46 ± 27.14*	235.54 ± 28.23*	274.19 ± 24.57*
		72 h	335.62 ± 39.79	149.38 ± 24.13*	142.23 ± 34.15*	189.34 ± 31.25*	192.46 ± 24.13*	168.52 ± 34.15*	142.23 ± 31.25*	235.54 ± 24.13*	218.80 ± 34.15*	112.44 ± 31.25*	244.19 ± 24.13*	235.54 ± 34.15*	226.48 ± 31.25*
	VEGF-D	24 h	1.73 ± 0.27	1.52 ± 0.12	1.63 ± 0.08	1.61 ± 0.24	1.72 ± 0.12	1.53 ± 0.08	1.67 ± 0.24	1.69 ± 0.12	1.41 ± 0.08	1.22 ± 0.24	1.41 ± 0.12	1.52 ± 0.08	1.33 ± 0.24
		48 h	1.60 ± 0.13	1.43 ± 0.09	1.43 ± 0.10	1.57 ± 0.13	1.61± 0.09	1.41 ± 0.10	1.28 ± 0.13	1-69 ± 0.09	1.52 ± 0.10	1.28 ± 0.13	1.28 ± 0.09*	1.21 ± 0.10*	1.13 ± 0.13*
		72 h	1.32 ± 0.24	1.51 ± 0.10	1.52 ± 0.09	1.33 ± 0.19	1.28 ± 0.10	1.13 ± 0.10	1.28 ± 0.19	1.33 ± 0.10	1.28 ± 0.09	1.13 ± 0.19	1.06 ± 0.10	0.92 ± 0.09*	0.90 ± 0.09*
	IL-8	24 h	74.73 ± 8.32	57.92 ± 5.37*	54.62 ± 3.58*	59.58 ± 11.24	45.89 ± 5.37*	29.10 ± 3.58*	37.35 ± 9.24*	64.62 ± 5.37	69.58 ± 3.58	87.83 ± 11.24	57.47 ± 5.37*	56.45 ± 3.58*	37.35 ± 11.24*
		48 h	79.71 ± 7.05	50.77 ± 14.66*	47.73 ± 7.24*	43.85 ± 4.33*	40.56 ± 8.66*	27.69 ± 7.24*	37.02 ± 4.33*	67.92 ± 7.66	73.60 ± 7.24	89.58 ± 4.33	57.24 ± 6.66*	57.69 ± 7.24*	37.35 ± 4.33*
		72 h	74.7 ± 12.40	45.89 ± 3.57*	29.10 ± 6.27*	27.73 ± 5.16*	48.03 ± 3.57*	28.03 ± 6.27*	31.15 ± 5.16*	93.85 ± 3.57*	97.68 ± 6.27*	99.48 ± 5.16*	56.9 ± 3.57*	49.58 ± 6.27*	27.73 ± 5.16*
	Hormones		Control	a: VEGF			b: SU5416			c: Bevacizumab			d: Celecoxib
				0.62 μM	1.25 μM	2.5 μM	1.5 μM	3 μM	6 μM	1.5 μM	3 μM	6 μM	1.5 μM	3 μM	6 μM
SUM149	P4	24 h	0.73 ± 0.03	1.30 ± 0.08*	1.14 ± 0.11*	0.75 ± 0.08	0.73 ± 0.12*	0.41 ± 0.04	0.50 ± 0.04	0.48 ± 0.08*	0.41 ± 0.03*	0.31 ± 0.04*	0.55 ± 0.04*	0.54 ± 0.08*	0.51 ± 0.06*
		48 h	1.01 ± 0.02	1.15 ± 0.13	1.04 ± 0.13	1.04 ± 0.05	0.96 ± 0.12*	0.41 ± 0.04*	0.51 ± 0.04*	0.71 ± 0.06*	0.68 ± 0.06*	0.62 ± 0.07*	0.81 ± 0.03*	0.84 ± 0.05*	0.74 ± 0.08*
		72 h	0.74 ± 0.05	0.81 ± 0.05	0.80 ± 0.16	0.82 ± 0.05	0.66 ± 0.05*	0.54 ± 0.06*	0.56 ± 0.05*	0.51 ± 0.08*	0.59 ± 0.04*	0.47 ± 0.06*	0.50 ± 0.04*	0.52 ± 0.04*	0.49 ± 0.07*
	DHEA	24 h	2.24 ± 0.25	1.49 ± 0.29*	1.57 ± 0.28*	1.57 ± 0.28*	1.53 ± 0.32*	1.45 ± 0.32*	1.71 ± 0.28*	1.82 ± 0.23	1.47 ± 0.26	1.50 ± 0.22*	1.40 ± 0.17*	1.44 ± 0.16*	1.61 ± 0.13*
		48 h	2.87 ± 0.35	1.50 ± 0.40*	1.90 ± 0.27*	1.58 ± 0.35*	1.43 ± 0.35*	1.46 ± 0.22*	1.38 ± 0.15*	1.63 ± 0.24*	1.5 ± 0.23*	1.49 ± 0.22*	1.48 ± 0.21*	1.50 ± 0.17*	1.60 ± 0.20*
		72 h	2.07 ± 0.41	1.74 ± 0.42	1.67 ± 0.28	1.42 ± 0.26	1.41 ± 0.15*	1.41 ± 0.18*	1.40 ± 0.25*	1.71 ± 0.23	1.6 ± 0.21	1.63 ± 0.24	1.40 ± 0.17*	1.37 ± 0.14*	1.32 ± 0.14*
	A4	24 h	1.66 ± 0.11	1.32 ± 0.08*	0.81 ± 0.07*	1.03 ± 0.06*	1.25 ± 0.20*	1.55 ± 0.37	1.43 ± 0.27	3.91 ± 0.35*	3.83 ± 0.41*	3.36 ± 0.40*	3.53 ± 0.24*	3.96 ± 0.25*	2.25 ± 0.25*
		48 h	2.80 ± 0.10	1.90 ± 0.07*	1.61 ± 0.10*	1.17 ± 0.02*	2.04 ± 0.27*	1.85 ± 0.07*	1.93 ± 0.09*	3.19 ± 0.09*	3.66 ± 0.06*	3.47 ± 0.26*	3.20 ± 0.12*	3.97 ± 0.15*	4.18 ± 0.08*
		72 h	2.20 ± 0.07	1.61 ± 0.17*	0.90 ± 0.09*	1.28 ± 0.14*	3.86 ± 0.36*	3.39 ± 0.39*	3.09 ± 0.23*	2.16 ± 0.26	3.20 ± 0.41*	3.86 ± 0.22*	4.88 ± 0.17*	4.06 ± 0.05*	3.81 ± 0.19*
	T	24 h	0.79 ± 0.13	0.94 ± 0.12	1.01 ± 0.23	1.11 ± 0.25	1.89 ± 0.25*	1.53 ± 0.24*	1.48 ± 0.25*	1.37 ± 0.15*	1.25 ± 0.19*	1.31 ± 0.13*	0.90 ± 0.19	1.04 ± 0.08	1.01 ± 0.13
		48 h	0.89 ± 0.13	0.78 ± 0.13	0.82 ± 0.17	1.07 ± 0.10	1.99 ± 0.18*	1.25 ± 0.16*	1.34 ± 0.33*	1.35 ± 0.12*	1.42 ± 0.07*	1.92 ± 0.08*	0.89 ± 0.07	1.00 ± 0.06	1.22 ± 0.12*
		72 h	0.7 ± 0.18	0.93 ± 0.18	1.04 ± 0.14	1.11 ± 0.14	1.69 ± 0.19*	1.26 ± 0.20*	1.42 ± 0.18*	1.70 ± 0.15*	1.75 ± 0.11*	2.69 ± 0.42*	1.22 ± 0.07*	1.16 ± 0.15*	1.36 ± 0.18*
	DHT	24 h	3.87 ± 0.35	2.84 ± 0.37*	2.73 ± 0.36*	2.57 ± 0.42*	1.95 ± 0.57*	2.52 ± 0.67*	2.36 ± 0.59*	3.70 ± 0.49	3.15 ± 0.47	3.01 ± 0.55	2.55 ± 0.40*	2.95 ± 0.37*	1.85 ± 0.39*
		48 h	4.18 ± 0.50	1.21 ± 0.44*	2.59 ± 0.39*	2.92 ± 0.35*	2.45 ± 0.53*	2.44 ± 0.43*	2.46 ± 0.52*	3.17 ± 0.58	1.95 ± 0.51*	3.01 ± 0.46*	3.09 ± 0.38*	3.13 ± 0.37*	3.28 ± 0.32*
		72 h	4.53 ± 0.58	1.52 ± 0.37*	1.28 ± 0.43*	1.98 ± 0.36*	2.93 ± 0.47*	3.22 ± 0.68*	3.34 ± 0.57*	2.35 ± 0.49*	2.46 ± 0.57*	2.40 ± 0.47*	3.30 ± 0.27*	3.31 ± 0.41*	3.17 ± 0.41*
	E1SO4	24 h	1.14 ± 0.17	0.91 ± 0.17	0.87 ± 0.16	0.75 ± 0.11	1.44 ± 0.10*	1.59 ± 0.18*	1.65 ± 0.19*	0.41 ± 0.05*	0.66 ± 0.07*	0.76 ± 0.05*	1.84 ± 0.28*	1.80 ± 0.07*	1.81 ± 0.31*
		48 h	1.41 ± 0.29	1.28 ± 0.12	1.16 ± 0.20	1.13 ± 0.18	2.22 ± 0.07*	2.11 ± 0.10*	1.98 ± 0.13*	0.83 ± 0.09*	0.67 ± 0.07*	1.20 ± 0.10	2.65 ± 0.30*	3.13 ± 0.09*	2.44 ± 0.12*
		72 h	1.02 ± 0.13	0.91 ± 0.16	0.90 ± 0.17	0.94 ± 0.11	1.99 ± 0.27*	2.15 ± 0.36*	2.17 ± 0.27*	0.92 ± 0.06	0.91 ± 0.08	0.82 ± 0.09	1.95 ± 0.13*	3.04 ± 0.07*	2.91 ± 0.05*
	E2	24 h	1.44 ± 0.10	1.22 ± 0.18	1.20 ± 0.16	1.03 ± 0.18	2.26 ± 0.16*	2.80 ± 0.32*	2.42 ± 0.18*	4.59 ± 0.51*	5.59 ± 0.72*	4.89 ± 0.42*	3.47 ± 0.39*	5.30 ± 0.13*	4.86 ± 0.33*
		48 h	1.38 ± 0.15	1.30 ± 0.20	1.12 ± 0.19	1.20 ± 0.19	2.66 ± 0.22*	1.70 ± 0.17*	2.24 ± 0.25*	2.42 ± 0.61*	2.83 ± 0.65*	4.55 ± 0.91*	3.47 ± 0.29*	3.18 ± 0.15*	4.87 ± 0.23*
		72 h	1.95 ± 0.17	1.68 ± 0.15	1.58 ± 0.18	1.41 ± 0.19*	2.21 ± 0.32	2.54 ± 0.20*	3.12 ± 0.38*	2.77 ± 0.22*	2.54 ± 0.51*	2.94 ± 0.72*	5.11 ± 0.48*	4.93 ± 0.06*	3.37 ± 0.43*
	VEGF-A	24 h	385.53 ± 21.46	335.18 ± 11.43*	330.62 ± 19.06*	305.77 ± 22.38*	364.47 ± 29.08	406.80 ± 27.13	304.25 ± 31.85*	922.03 ± 66.34*	1009.50 ± 61.81*	1094.72 ± 72.46*	457.34 ± 34.28*	476.25 ± 27.94*	481.22 ± 30.26*
		48 h	372.82 ± 9.94	284.24 ± 11.27*	266.96 ± 9.64*	298.55 ± 13.62*	110.84 ± 12.04*	86.35 ± 9.73*	88.65 ± 10.38*	945.76 ± 165.33*	895.95 ± 135.06*	836.79 ± 141.42*	341.11 ± 22.00	353.30 ± 24.49	342.64 ± 32.83
		72 h	340.17 ± 12.31	168.87 ± 11.98*	216.98 ± 11.95*	287.55 ± 16.60*	166.67 ± 17.05*	148.10 ± 17.01*	138.45 ± 23.63*	829.37 ± 188.24*	848.35 ± 187.38*	957.62 ± 238.26*	319.64 ± 25.26	298.90 ± 25.14	298.12 ± 36.62
	VEGF-C	24 h	293.50 ± 36.76	326.58 ± 65.24	342.92 ± 59.33	309.73 ± 52.26	242.23 ± 45.24	214.67 ± 39.33	274.26 ± 32.26	192.44 ± 35.24*	121.48 ± 39.33*	112.29 ± 45.26*	220.36 ± 25.24*	212.44 ± 29.33*	221.48 ± 22.26*
		48 h	290.90 ± 39.21	255.32 ± 45.27	246.46 ± 35.46	285.10 ± 39.21	235.54 ± 45.27	221.48 ± 35.46	255.32 ± 39.21	112.44 ± 45.27*	112.44 ± 35.46*	112.29 ± 39.21*	208.52 ± 25.27*	192.29 ± 25.46*	193.48 ± 29.21*
		72 h	259.52 ± 34.84	173.90 ± 30.25*	176.48 ± 32.26*	186.57 ± 29.26*	112.44 ± 40.25*	112.44 ± 32.26*	138.52 ± 29.26*	172.46 ± 38.25*	156.48 ± 32.26*	112.44 ± 29.26*	186.80 ± 30.25*	176.98 ± 32.26*	169.55 ± 29.26*
	VEGF-D	24 h	1.67 ± 0.08	1.63 ± 0.07	1.43 ± 0.07*	1.41 ± 0.09*	1.69 ± 0.07	1.41 ± 0.07*	1.57 ± 0.09	1.81 ± 0.07	1.28 ± 0.07*	1.26 ± 0.09*	1.52 ± 0.07	1.61 ± 0.07	1.57 ± 0.09
		48 h	1.53 ± 0.10	1.51 ± 0.13	1.57 ± 0.51	1.73 ± 0.13	1.52 ± 0.13	1.41 ± 0.15	1.28 ± 0.13	1.41 ± 0.13	1.28 ± 0.16	1.33 ± 0.13	1.24 ± 0.08*	1.23 ± 0.08*	1.13 ± 0.13*
		72 h	1.53 ± 0.15	1.43 ± 0.08	1.63 ± 0.14	1.52 ± 0.13	1.28 ± 0.08	1.41 ± 0.14	1.14 ± 0.13*	1.41 ± 0.08	1.52 ± 0.14	1.30 ± 0.13	1.43 ± 0.08	1.16 ± 0.08*	0.93 ± 0.13*
	IL-8	24 h	70.89 ± 10.28	60.88 ± 8.36	57.81 ± 6.55	57.69 ± 9.34	38.03 ± 8.36*	26.94 ± 6.55*	23.60 ± 9.34*	65.77 ± 8.36	67.58 ± 6.55	77.92 ± 9.34	56.79 ± 8.36*	54.79± 6.55*	47.03 ± 9.34*
		48 h	70.01 ± 18.78	58.15 ± 4.25	45.89 ± 3.27*	47.13 ± 4.25*	37.47 ± 6.25*	27.47 ± 3.27*	27.81 ± 7.25*	66.79 ± 6.25	68.03 ± 3.27	63.60 ± 7.25	57.92 ± 6.25	51.69 ± 3.27*	37.02 ± 7.25*
		72 h	68.87 ± 10.14	47.48 ± 6.35*	34.62 ± 10.27*	34.62 ± 10.33*	38.15 ± 10.35*	27.73 ± 10.27*	26.90 ± 10.33*	97.15 ± 7.35*	99.10 ± 8.27*	107.78 ± 8.33*	56.79 ± 7.35	49.37 ± 6.27*	27.34 ± 7.35*
