# Supplementary material for: Anti-Angiogenic Treatments Interact with Steroid Secretion in Inflammatory Breast Cancer Triple Negative Cell Lines
Source: Cancers (Basel). 2021 Jul 21;13(15):3668. doi: 10.3390/cancers13153668 (PMC8345132; doi:10.3390/cancers13153668)
Supplement: Supplementary file 1 [file cancers-13-03668-s001.zip › Table S2. Tumor homogenate and serum concentrations IPC-366 and SUM149.xlsx]

## Sheet: Hoja1
Columna1	Columna2	Columna3	Columna4	Columna5	Columna6	Columna7	Columna8	Columna9	Columna10	Columna11	Columna12	Columna13	Columna14	Columna15	Columna16	Columna17	Columna18	Columna19
	Hormones		VEGF				SU5416				VEGF B20-4.1.1				Celecoxib
			Control	25ul	50ul	100ul	Control	1mg	5mg	10mg	Control	1mg	5mg	10mg	Control	0.5mg	2.5mg	5mg
IPC-366	Progesterone	H	5.04 ± 0.42	4.43 ± 0.53	4.40 ± 0.40	4.15 ± 0.54	5.04 ± 0.42	3.91 ± 0.44	4.17 ± 0.31	3.72 ± 0.47	5.04 ± 0.42	5.18 ± 0.41	5.26 ± 0.39	5.58 ± 0.47	5.04 ± 0.42	3.71 ± 0.45	3.03 ± 0.39	2.99 ± 0.36
		S	1.06 ± 0.05	1.02 ± 0.02	0.99 ± 0.03	0.98 ± 0.05	1.06 ± 0.05	1.03 ± 0.05	1.15 ± 0.10	1.01 ± 0.06	1.06 ± 0.05	0.98 ± 0.06	0.95 ± 0.06	0.99 ± 0.09	1.06 ± 0.05	0.92 ± 0.07	1.06 ± 0.06	1.11 ± 0.05
	Dehydroepiandrosterone	H	1.64 ± 0.26	2.13 ± 0.29	2.10 ± 0.23	1.81 ± 0.25	1.64 ± 0.26	1.90 ± 0.10	1.92 ± 0.23	1.69 ± 0.14	1.64 ± 0.26	1.53 ± 0.27	1.49 ± 0.24	1.58 ± 0.18	1.64 ± 0.26	1.64 ± 0.19	1.33 ± 0.09	1.60 ± 0.02
		S	1.32 ± 0.18	0.53 ± 0.02	0.85 ± 0.05	0.80 ± 0.04	1.32 ± 0.18	0.42 ± 0.05	0.21 ± 0.04	0.30 ± 0.06	1.32 ± 0.18	1.50 ± 0.61	1.40 ± 0.02	1.40 ± 0.08	1.32 ± 0.18	0.51 ± 0.07	0.52 ± 0.01	0.95 ± 0.04
	Androstenedione	H	3.23 ± 0.37	2.04 ± 0.22	1.90 ± 0.19	2.16 ± 0.24	3.23 ± 0.41	3.81 ± 0.32	3.08 ± 0.27	3.66 ± 0.35	3.23 ± 0.45	1.08 ± 0.23	1.01 ± 0.25	1.21 ± 0.12	3.23 ± 0.49	2.33 ± 0.20	2-19 ± 0.26	1.63 ± 0.23
		S	4.08 ± 0.28	1.70 ± 0.34	1.94 ± 0.28	1.94 ± 0.24	4.08 ± 0.28	5.38 ± 0.42	5.40 ± 0.32	5.76 ± 0.68	4.08 ± 0.28	1.87 ± 0.56	1.69 ± 0.14	1.67 ± 0.79	0.811 ± 0.28	0.811 ± 0.05	0.69 ± 0.30	1.2 ± 0.17
	Testosterone	H	1.44 ± 0.03	4.13 ± 0.94	4.45 ± 0.35	4.14 ± 0.65	1.44 ± 0.03	2.42 ± 0.50	2.06 ± 0.31	2.17 ± 0.14	1.44 ± 0.03	2.97 ± 0.19	2.39 ± 0.23	2.27 ± 0.13	1,44 ± 0,03	2.57 ± 0,74	2.44 ± 0,23	2.42 ± 0,25
		S	2.30 ± 0.23	3.595 ± 0.345	3.39 ± 0.289	3.06 ± 0.19	2.30 ± 0.23	1.53 ± 0.36	1.70 ± 0.24	1.27 ± 0.26	2.30 ± 0.23	2.46 ± 0.06	2.36 ± 0.19	2.17 ± 0.27	2.30 ± 0.23	1.48 ± 0.15	1.35 ± 0.18	1.39 ± 0.149
	Dihydrotestosterone	H	0.54 ± 0.09	0.94 ± 0.11	0.89 ± 0.02	0.73 ± 0.08	0.54 ± 0.09	0.31 ± 0.09	0.38 ± 0.01	0.35 ± 0.04	0.54 ± 0.09	0.27 ± 0.07	0.23 ± 0.08	0.29 ± 0.07	0.54 ± 0.09	0.48 ± 0.07	0.47 ± 0.07	0.54 ± 0.07
		S	0.10 ± 0.01	0.03 ± 0.09	0.07 ± 0.06	0.04 ± 0.02	0.10 ± 0.01	0.03 ± 0.06	0.02 ± 0.03	0.06 ± 0.01	0.10 ± 0.01	0.07 ± 0.09	0.06 ± 0.01	0.03 ± 0.009	0.10 ± 0.01	0.10 ± 0.01	0.10 ± 0.01	0.11 ± 0.01
	Estrone Sulphate	H	2.90 ± 0.18	4.88 ± 0.36	4.11 ± 0.30	4.02 ± 0.15	2.90 ± 0.18	5.32 ± 0.24	3.07 ± 0.31	3.89 ± 0.32	2.90 ± 0.18	3.38 ± 0.28	2.45 ± 0.22	2.55 ± 0.32	2.90 ± 0.18	3.13 ± 0.26	2.14 ± 0.25	2.05 ± 0.23
		S	0.27 ± 0.04	0.13 ± 0.01	0.15 ± 0.01	0.157 ± 0.02	0.27 ± 0.04	0.17 ± 0.03	0.13 ± 0.008	0.18 ± 0.01	0.27 ± 0.04	0.26 ± 0.03	0.24 ± 0.01	0.25 ± 0.03	0.27 ± 0.04	0.39 ± 0.005	0.36 ± 0.01	0.38 ± 0.01
	17β estradiol	H	0.77 ± 0.15	1.58 ± 0.18	1.39 ± 0.09	1.53 ± 0.10	0.77 ± 0.15	0.84 ± 0.09	0.73 ± 0.07	0.90 ± 0.09	0.77 ± 0.15	0.49 ± 0.05	0.45 ± 0.06	0.36 ± 0.06	0.77 ± 0.15	0.43 ± 0.02	0.45 ± 0.008	0.29 ± 0.04
		S	0.12 ± 0.02	0.07 ± 0.005	0.08 ± 0.009	0.07 ± 0.007	0.12 ± 0.02	0.23 ± 0.03	0.18 ± 0.04	0.21 ± 0.02	0.12 ± 0.02	0.12 ± 0.06	0.11 ± 0.06	0.11 ± 0.01	0.12 ± 0.02	0.13 ± 0.02	0.13 ± 0.08	0.12 ± 0.05
	VEGF-A	H	0.51 ± 0.09	1.74 ± 0.12	1.58 ± 0.13	1.10 ± 0.09	0.51 ± 0.09	0.36 ± 0.08	0.43 ± 0.01	0.41 ± 0.08	0.51 ± 0.09	0.18 ± 0.07	0.26 ± 0.07	0.18 ± 0.04	0.51 ± 0.09	1.18 ± 0.21	0.90 ± 0.10	0.94± 0.09
		S	0.21 ± 0.05	0.43 ± 0.06	0.47 ± 0.06	0.39 ± 0.06	0.21 ± 0.05	0.08 ± 0.04	0.08 ± 0.05	0.06 ± 0.02	0.21 ± 0.05	0.07 ± 0.05	0.03 ± 0.01	0.06 ± 0.02	0.21 ± 0.05	0.30 ± 0.06	0.27 ± 0.07	0.28 ± 0.04
	VEGF-C	H	0.68 ± 0.10	0.33 ± 0.06	0.43 ± 0.03	0.46 ± 0.03	0.68 ± 0.10	0.27 ± 0.01	0.35 ± 0.03	0.37 ± 0.05	0.68 ± 0.10	0.59 ± 0.07	0.65 ± 0.04	0.63 ± 0.01	0.68 ± 0.10	0.70 ± 0.04	0.59 ± 0.05	0.57 ± 0.04
		S	19.67 ± 1.95	17.58 ± 4.43	17.92 ± 2.34	6.39 ± 1.36	19.67 ± 1.95	15.24 ± 5.32	18.57 ± 6.10	8.11 ± 4.36	19.67 ± 1.95	12.67 ± 4.46	15.64 ± 5.67	21.82 ± 4.32	19.67 ± 1.95	49.80 ± 4.15	44.24 ± 5.67	37.20 ± 3.14
	VEGF-D	H	3.5 ± 0.38	3.16 ± 0.21	3.93 ± 0.12	3.48 ± 0.34	3.5 ± 0.38	3.46 ± 0.31	3.63 ± 0.42	4.12 ± 0.36	3.5 ± 0.38	3.82 ± 0.36	3.60 ± 0.38	3.43 ± 0.37	3.5 ± 0.38	4.41 ± 0.28	3.91 ± 0.31	3.48 ± 0.23
		S	0.14 ± 0.01	0.25 ± 0.02	0.23 ± 0.01	0.23 ± 0.01	0.14 ± 0.01	0.28 ± 0.01	0.25 ± 0.01	0.22 ± 0.01	0.14 ± 0.01	0.12 ± 0.01	0.13 ± 0.01	0.12 ± 0.01	0.14 ± 0.01	0.21 ± 0.01	0.22 ± 0.01	0.18 ± 0.01
	IL-8	H	332.1 ± 40.77	226.08 ± 36.12	181.49 ± 14.95	214.07 ± 24.56	332.1 ± 40.77	191.38 ± 40.67	183.63 ± 51.54	125.45 ± 25.64	332.1 ± 40.77	310.93 ± 23.53	310.73 ± 26.74	384.60 ± 25.23	332.1 ± 40.77	422.23 ± 32.94	454.15 ± 26.20	332.1 ± 40.80
		S	45.29 ± 3.19	50.39 ± 6.80	48.55 ± 7.35	65.73 ± 6.87	45.29 ± 3.19	26.79 ± 5.68	29.41 ± 4.47	24.73 ± 5.85	45.29 ± 3.19	31.99 ± 6.24	30.69 ± 4.68	25.18 ± 3.04	45.29 ± 3.19	33.14 ± 4.16	30.69 ± 3.99	28.46 ± 2.71
SUM149	Progesterone	H	10.80 ± 0.51	9.98 ± 0.68	9.71 ± 0.67	9.70 ± 0.63	10.80 ± 0.51	8.32 ± 0.52	7.38 ± 0.63	7.26 ± 0.72	10.80 ± 0.51	11.56 ± 0.56	11.33 ± 0.44	11.05 ± 0.49	10.80 ± 0.51	8.08 ± 0.34	8.22 ± 0.41	7.69 ± 0.34
		S	0.94 ± 0.06	0.88 ± 0.10	1.06 ± 0.08	1.01 ± 0.09	0.94 ± 0.06	0.92 ± 0.05	0.90 ± 0.05	0.98 ± 0.13	0.94 ± 0.06	0.89 ± 0.03	1.06 ± 0.05	1.02 ± 0.08	0.94 ± 0.06	0.94 ± 0.11	0.98 ± 0.07	0.94 ± 0.12
	Dehydroepiandrosterone	H	1.05 ± 0.12	1.31 ± 0.13	1.24 ± 0.14	1.16 ± 0.21	1.05 ± 0.12	0.94 ± 0.14	0.96 ± 0.11	1.39 ± 0.14	1.05 ± 0.12	1.15 ± 0.10	1.17 ± 0.21	0.91 ± 0.14	1.05 ± 0.12	1.16 ± 0.13	1.42 ± 0.16	1.11 ± 0.12
		S	1.12 ± 0.07	0.46 ± 0.01	0.58 ± 0.09	0.42 ± 0.08	1.12 ± 0.07	0.32 ± 0.06	0.61 ± 0.04	0.65 ± 0.03	1.12 ± 0.07	1.08 ± 0.02	0.98 ± 0.1	1.019 ± 0.03	1.12 ± 0.07	0.73 ± 0.07	0.51 ± 0.07	0.69 ± 0.03
	Androstenedione	H	2.15 ± 0.427	1.74 ± 0.32	1.58 ± 0.35	1.409 ± 0.33	2.15 ± 0.427	3.29 ± 0.28	3.25 ± 0.31	3.96 ± 0.33	2.15 ± 0.427	1.28 ± 0.26	1.15 ± 0.46	1.66 ± 0.17	2.15 ± 0.427	1.15 ± 0.35	1.55 ± 0.29	1.40 ± 0.08
		S	3.29 ± 0.36	2.16 ± 0.23	1.91 ± 0.26	1.70 ± 0.26	3.29 ± 0.36	4.17 ± 0.24	4.23 ± 0.34	4.46 ± 0.47	3.29 ± 0.36	2.07 ± 0.1	2.03 ± 0.34	2.14 ± 0.25	3.29 ± 0.36	1.57 ± 0.26	1.68 ± 0.31	1.77 ± 0.29
	Testosterone	H	1.73 ± 0.17	4.57 ± 0.295	3.43 ± 0.44	4.35 ± 0.50	1.73 ± 0.17	2.96 ± 0.54	3.06 ± 0.34	3.31 ± 0.50	1.73 ± 0.17	2.79 ± 0.498	2.4 ± 0.28	2.68 ± 0.10	1.73 ± 0.17	2.61 ± 0.295	2.63 ± 0.12	2.70 ± 0.33
		S	2.597 ± 0.208	3.49 ± 0.12	3.57 ± 0.16	3.91 ± 0.21	2.597 ± 0.208	1.66 ± 0.10	1.56 ± 0.21	1.53 ± 0.15	2.597 ± 0.208	2.50 ± 0.23	2.55 ± 0.15	2.36 ± 0.34	2.597 ± 0.208	1.78 ± 0.10	1.84 ± 0.23	1.769 ± 0.128
	Dihydrotestosterone	H	0.43 ± 0.08	0.89 ± 0.11	0.97 ± 0.12	0.79 ± 0.08	0.43 ± 0.07	0.29 ± 0.12	0.18 ± 0.08	0.189 ± 0.08	0.43 ± 0.07	0.31 ± 0.04	0.24 ± 0.02	0.249 ± 0.03	0.43 ± 0.07	0.48 ± 0.11	0.42 ± 0.08	0.519 ± 0.16
		S	0.07 ± 0.01	0.04 ± 0.009	0.049 ± 0.007	0.03 ± 0.005	0.07 ± 0.01	0.03 ± 0.005	0.01 ± 0.007	0.01 ± 0.008	0.07 ± 0.01	0.03 ± 0.01	0.02 ± 0.008	0.03 ± 0.006	0.07 ± 0.01	0.07 ± 0.01	0.07 ± 0.007	0.08 ± 0.009
	Estrone Sulphate	H	4.28 ± 1.02	6.78 ± 0.90	7.58 ± 1.09	8.75 ± 0.817	4.28 ± 1.02	7.05 ± 0.86	6.84 ± 1.12	6.96 ± 0.89	4.28 ± 1.02	4.43 ± 0.76	4.90 ± 1.10	3.59 ± 0.58	4.28 ± 1.02	4.05 ± 0.71	4.49 ± 0.56	3.11 ± 0.83
		S	0.20 ± 0.03	0.13 ± 0.02	0.11 ± 0.02	0.12 ± 0.01	0.20 ± 0.03	0.13 ± 0.03	0.127 ± 0.02	0.12 ± 0.03	0.20 ± 0.03	0.19 ± 0.01	0.16 ± 0.02	0.18 ± 0.03	0.20 ± 0.03	0.39 ± 0.04	0.31 ± 0.039	0.31 ± 0.3
	17β estradiol	H	0.78 ± 0.18	1.29 ± 0.10	1.53 ± 0.18	1.56 ± 0.20	0.78 ± 0.18	0.65 ± 0.18	0.66 ± 0.11	0.64 ± 0.19	0,78 ± 0.18	0.35 ± 0.09	0.30 ± 0.12	0.38 ± 0.10	0,78 ± 0.18	0.29 ± 0.04	0.42± 0.08	0.46 ± 0.09
		S	0.12 ± 0.01	0.08 ± 0.01	0.09 ± 0.01	0.08 ± 0.09	0.12 ± 0.01	0.21 ± 0.02	0.21 ± 0.02	0.19 ± 0.02	0.12 ± 0.01	0.10 ± 0.02	0.10 ± 0.02	0.10 ± 0.01	0.12 ± 0.01	0.14 ± 0.02	0.14 ± 0.02	0.12 ± 0.04
	VEGF-A	H	1.02 ± 0.13	1.75 ± 0.16	1.82 ± 0.16	2.52 ± 0.19	1.02 ± 0.13	0.84 ± 0.13	0.86 ± 0.10	0.90 ± 0.16	1.02 ± 0.13	0.35 ± 0.19	0.26 ± 0.07	1.49 ± 0.06	1.02 ± 0.13	1.50 ± 0.08	1.49 ± 0.06	1.51 ± 0.07
		S	0.28 ± 0.06	0.50 ± 0.04	0.50 ± 0.04	0.43 ± 0.05	0.28 ± 0.06	0.12 ± 0.05	0.07 ± 0.009	0.05 ± 0.008	0.28 ± 0.06	0.13 ± 0.02	0.03 ± 0.006	0.01 ± 0.007	0.28 ± 0.06	0.31 ± 0.05	0.33 ± 0.07	0.35 ± 0.06
	VEGF-C	H	0.53 ± 0.06	0.33 ± 0.05	0.38 ± 0.02	0.387 ± 0.03	0.53 ± 0.06	0.35 ± 0.06	0.37 ± 0.06	0.36 ± 0.06	0.53 ± 0.06	0.50 ± 0.03	0.54 ± 0.06	0.53 ± 0.05	0.53 ± 0.06	0.51 ± 0.06	0.56 ± 0.06	0.58 ± 0.04
		S	19.16 ± 1.28	14.75 ± 2.48	13.52 ± 1.63	9.60 ± 0.65	19.16 ± 1.28	13.25 ± 1.65	15.24 ± 2.36	10.95 ± 1.95	19.16 ± 1.28	10.57 ± 2.91	13.67 ± 4.80	16.34 ± 3.32	19.16 ± 1.28	45.82 ± 3.63	46.91 ± 4.28	37.49 ± 3.32
	VEGF-D	H	3.65 ± 0.33	3.59 ± 0.32	3.80 ± 0.45	3.76 ± 0.28	3.65 ± 0.33	3.57 ± 0.35	3.89 ± 0.32	4.32 ± 0.44	3.65 ± 0.33	3.37 ± 0.46	3.93 ± 0.32	3.47 ± 0.37	3.65 ± 0.33	3.68 ± 0.39	3.89 ± 0.23	4.27 ± 0.46
		S	0.18 ± 0.01	0.25 ± 0.02	0.22 ± 0.01	0.28 ± 0.01	0.18 ± 0.01	0.23 ± 0.01	0.24 ± 0.01	0.23 ± 0.01	0.18 ± 0.01	0.17 ± 0.01	0.18 ± 0.01	0.17 ± 0.01	0.18 ± 0.01	0.24 ± 0.01	0.25 ± 0.01	0.24 ± 0.01
	IL-8	H	277.2 ± 31.57	137.95 ± 23.88	152.50 ± 12.46	154.95 ± 18.19	277.2 ± 31.57	164.68.56 ± 37.26	137.56 ± 21.25	114.44 ± 25.60	277.2 ± 31.54	312.60 ± 31.27	302.07 ± 23.15	304.75 ± 36.78	277.2 ± 31.54	378.72 ± 34.06	390.56 ± 27.25	391.40 ± 32.71
		S	50.07 ± 7.04	54.25 ± 4.85	56.79 ± 4.47	72.63 ± 4.34	50.07 ± 7.04	34.20 ± 3.82	36.21 ± 3.22	32.55 ± 3.23	50.07 ± 7.04	32.41 ± 2.86	26.06 ± 6.91	24.68 ± 5.64	50.07 ± 7.04	33.55 ± 6.56	30.87 ± 6.75	28.72 ± 5.81

## Sheet: Hoja2
	Hormones		Control	a: VEGF			b: SU5416			c: Bevacizumab			d: Celecoxib
				0.2 mg/Kg	0.4 mg/Kg	1 mg/Kg	1 mg/Kg	5mg/Kg	10 mg/Kg	1 mg/Kg	5 mg/Kg	10 mg/Kg	0.5 mg/Kg	2.5 mg/Kg	5 mg/Kg
IPC-366	P4	H	5.05 ± 0.43	4.43 ± 0.53	4.41 ± 0.40	4.15 ± 0.55	3.91 ± 0.45*	4.17 ± 0.31	3.73 ± 0.47*	5.19 ± 0.42	5.26 ± 0.39	5.58 ± 0.47	3.72 ± 0.46*	3.04 ± 0.40*	3.00 ± 0.37*
		S	1.07 ± 0.06	1.02 ± 0.02	1.00 ± 0.03	0.99 ± 0.05	1.03 ± 0.05	1.16 ± 0.10	1.02 ± 0.07	0.99 ± 0.07	0.98 ± 0.06	0.95 ± 0.06	0.92 ± 0.08	1.06 ± 0.07	1.11 ± 0.05
	DHEA	H	1.64 ± 0.27	2.13 ± 0.30*	2.10 ± 0.23*	1.81 ± 0.26	1.91 ± 0.11	1.92 ± 0.23	1.69 ± 0.14	1.53 ± 0.28	1.49 ± 0.24	1.58 ± 0.18	1.64 ± 0.20	1.33 ± 0.10	1.60 ± 0.02
		S	1.32 ± 0.18	0.53 ± 0.03*	0.85 ± 0.06*	0.80 ± 0.05*	0.43 ± 0.06*	0.21 ± 0.04*	0.31 ± 0.06*	1.50 ± 0.62	1.41 ± 0.03	1.41 ± 0.01	0.52 ± 0.07*	0.53 ± 0.01*	0.96 ± 0.05*
	A4	H	3.23 ± 0.38	2.04 ± 0.23*	1.90 ± 0.20*	2.16 ± 0.25*	3.82 ± 0.33	3.08 ± 0.27	3.68 ± 0.36	1.08 ± 0.24*	1.02 ± 0.25*	1.21 ± 0.13*	2.33 ± 0.20*	2.19 ± 0.26*	1.63 ± 0.24*
		S	4.08 ± 0.29	1.70 ± 0.35*	1.95 ± 0.29*	1.95 ± 0.25*	5.38 ± 0.43*	5.41 ± 0.33*	5.76 ± 0.69*	1.88 ± 0.56*	1.70 ± 0.15*	1.67 ± 0.80*	0.81 ± 0.06*	0.69 ± 0.10*	1.20 ± 0.18*
	T	H	1.44 ± 0.03	4.14 ± 0.95*	4.45 ± 0.35*	4.15 ± 0.65*	2.43 ± 0.51*	2.06 ± 0.31*	2.18 ± 0.14*	2.98 ± 0.19*	2.40 ± 0.24*	2.27 ± 0.14*	2.58 ± 0.75*	2.45 ± 0.24*	2.42 ± 0,26*
		S	2.30 ± 0.23	3.60 ± 0.35*	3.39 ± 0.29*	3.06 ± 0.20*	1.53 ± 0.36*	1.70 ± 0.24*	1.27 ± 0.27*	2.46 ± 0.06	2.36 ± 0.20	2.17 ± 0.27	1.48 ± 0.15*	1.35 ± 0.19*	1.40 ± 0.15*
	DHT	H	0.54 ± 0.09	0.94 ± 0.11*	0.90 ± 0.02*	0.74 ± 0.09*	0.31 ± 0.09*	0.38 ± 0.02*	0.35 ± 0.05*	0.27 ± 0.08*	0.23 ± 0.08*	0.30 ± 0.08*	0.49 ± 0.07	0.48 ± 0.08	0.55 ± 0.07
		S	0.11 ± 0.02	0.03 ± 0.01*	0.07 ± 0.01*	0.05 ± 0.02*	0.04 ± 0.01*	0.02 ± 0.03*	0.07 ± 0.01*	0.07 ± 0.01*	0.06 ± 0.01*	0.03 ± 0.01*	0.10 ± 0.02	0.10 ± 0.02	0.11 ± 0.01
	E1SO4	H	2.91 ± 0.19	4.88 ± 0.37*	4.11 ± 0.30*	4.02 ± 0.15*	5.32 ± 0.24*	3.07 ± 0.31*	3.89 ± 0.33*	3.39 ± 0.28*	2.45 ± 0.22	2.56 ± 0.33	3.14 ± 0.26*	2.15 ± 0.25*	2.05 ± 0.23*
		S	0.27 ± 0.05	0.13 ± 0.01*	0.16 ± 0.01*	0.16 ± 0.03*	0.17 ± 0.04*	0.13 ± 0.01*	0.19 ± 0.01*	0.27 ± 0.03	0.25 ± 0.02	0.25 ± 0.03	0.39 ± 0.01*	0.37 ± 0.02*	0.39 ± 0.02*
	E2	H	0.77 ± 0.15	1.59 ± 0.18*	1.40 ± 0.10*	1.53 ± 0.10*	0.85 ± 0.09	0.73 ± 0.07	0.90 ± 0.09	0.50 ± 0.05*	0.45 ± 0.07*	0.36 ± 0.06*	0.43 ± 0.03*	0.46 ± 0.01*	0.29 ± 0.05*
		S	0.12 ± 0.03	0.07 ± 0.01*	0.09 ± 0.01	0.08 ± 0.01	0.24 ± 0.03*	0.18 ± 0.04*	0.21 ± 0.03*	0.12 ± 0.07	0.11 ± 0.01	0.11 ± 0.01	0.13 ± 0.02	0.14 ± 0.09	0.12 ± 0.06
	VEGF-A	H	0.52 ± 0.09	1.74 ± 0.12*	1.59 ± 0.14*	1.10 ± 0.10*	0.37 ± 0.08	0.43 ± 0.01	0.42 ± 0.09	0.18 ± 0.07*	0.26 ± 0.08*	0.19 ± 0.05*	1.19 ± 0.21*	0.91 ± 0.11*	0.95 ± 0.10*
		S	0.21 ± 0.05	0.43 ± 0.06*	0.48 ± 0.07*	0.40 ± 0.06*	0.08 ± 0.04*	0.08 ± 0.05*	0.07 ± 0.03*	0.08 ± 0.05*	0.03 ± 0.01*	0.06 ± 0.02*	0.31 ± 0.07	0.28 ± 0.07	0.28 ± 0.05
	VEGF-C	H	0.68 ± 0.10	0.34 ± 0.07*	0.43 ± 0.04*	0.46 ± 0.03*	0.28 ± 0.01*	0.36 ± 0.03*	0.38 ± 0.06*	0.59 ± 0.08	0.65 ± 0.04	0.63 ± 0.02	0.70 ± 0.05	0.60 ± 0.05	0.57 ± 0.05
		S	19.67 ± 1.95	17.59 ± 4.43	17.93 ± 2.34	6.39 ± 1.37*	15.24 ± 5.33	18.57 ± 6.10	8.11 ± 4.37*	12.68 ± 4.47	15.65 ± 5.68	21.82 ± 4.33	49.81 ± 4.16*	44.25 ± 4.88*	37.21 ± 3.15*
	VEGF-D	H	3.5 ± 0.38	3.16 ± 0.21	3.93 ± 0.12	3.48 ± 0.35	3.47 ± 0.31	3.63 ± 0.42	4.13 ± 0.36	3.82 ± 0.36	3.60 ± 0.38	3.43 ± 0.37	4.41 ± 0.29	3.91 ± 0.31	3.49 ± 0.23
		S	0.15 ± 0.02	0.26 ± 0.02*	0.23 ± 0.02*	0.23 ± 0.02*	0.28 ± 0.02*	0.25 ± 0.02*	0.22 ± 0.01*	0.12 ± 0.02	0.13 ± 0.01	0.13 ± 0.01	0.22 ± 0.01*	0.23 ± 0.01*	0.18 ± 0.02
	IL-8	H	332.1 ± 40.77	226.08 ± 36.12*	181.49 ± 14.95*	214.07 ± 24.57*	191.38 ± 40.67*	183.63 ± 51.54*	125.45 ± 25.64*	310.93 ± 23.53	310.73 ± 26.74	384.60 ± 25.24	454.15 ± 26.19*	422.23 ± 32.94*	496.55 ± 25.35*
		S	45.30 ± 3.19	50.39 ± 6.81	48.56 ± 7.35	65.73 ± 6.87*	26.80 ± 5.68*	29.42 ± 4.47*	24.73 ± 5.86*	32.00 ± 6.24*	30.70 ± 4.69*	25.18 ± 3.05*	33.11 ± 4.17*	30.69 ± 3.40*	28.47 ± 2.71*
	Hormones		Control	a: VEGF			b: SU5416			c: Bevacizumab			d: Celecoxib
				0.2 mg/Kg	0.4 mg/Kg	1 mg/Kg	1 mg/Kg	5 mg/Kg	10 mg/Kg	1mg/Kg	5mg/Kg	10mg/Kg	0.5mg/Kg	2.5mg/Kg	5mg/Kg
SUM149	P4	H	10.80 ± 0.52	9.98 ± 0.68	9.72 ± 0.68	9.70 ± 0.64	8.32 ± 0.52*	7.39 ± 0.63*	7.27 ± 0.73*	11.56 ± 0.57	11.33 ± 0.44	11.06 ± 0.49	8.09 ± 0.34*	8.22 ± 0.41*	7.69 ± 0.35*
		S	0.94 ± 0.06	0.89 ± 0.11	1.06 ± 0.08	1.01 ± 0.10	0.93 ± 0.06	0.91 ± 0.06	0.98 ± 0.14	0.89 ± 0.03	1.06 ± 0.05	1.03 ± 0.09	0.95 ± 0.11	0.99 ± 0.07	1.04 ± 0.13
	DHEA	H	1.06 ± 0.13	1.32 ± 0.14	1.25 ± 0.14	1.17 ± 0.22	0.94 ± 0.15	0.97 ± 0.11	1.39 ± 0.90	1.15 ± 0.11	1.18 ± 0.22	0.91 ± 0.15	1.17 ± 0.14	1.43 ± 0.16	1.12 ± 0.13
		S	1.13 ± 0.08	0.47 ± 0.01*	0.59 ± 0.09*	0.43 ± 0.09*	0.33 ± 0.07*	0.61 ± 0.04*	0.66 ± 0.04*	1.08 ± 0.03	0.98 ± 0.10	1.02 ± 0.04	0.73 ± 0.08*	0.52 ± 0.07*	0.70 ± 0.03*
	A4	H	2.16 ± 0.43	1.74 ± 0.33	1.59 ± 0.35	1.41 ± 0.33	3.30 ± 0.29*	3.25 ± 0.31*	3.97 ± 0.33*	1.29 ± 0.27*	1.15 ± 0.47*	1.66 ± 0.18*	1.16 ± 0.35*	1.55 ± 0.30	1.41 ± 0.09*
		S	3.30 ± 0.37*	2.17 ± 0.24*	1.91 ± 0.26*	1.70 ± 0.27*	4.18 ± 0.24*	4.23 ± 0.35*	4.46 ± 0.48*	2.07 ± 0.1*	2.03 ± 0.35*	2.15 ± 0.26*	1.57 ± 0.26*	1.69 ± 0.32*	1.77 ± 0.30*
	T	H	1.74 ± 0.18	4.58 ± 0.30*	3.43 ± 0.44*	4.36 ± 0.50*	2.96 ± 0.54*	3.06 ± 0.35*	3.32 ± 0.54*	2.80 ± 0.50*	2.40 ± 0.28*	2.68 ± 0.11*	2.61 ± 0.30*	2.63 ± 0.12*	2.71 ± 0.33*
		S	2.60 ± 0.21	3.50 ± 0.13*	3.57 ± 0.17*	3.91 ± 0.21*	1.66 ± 0.11*	1.57 ± 0.22*	1.54 ± 0.16*	2.50 ± 0.24	2.56 ± 0.16	2.37 ± 0.35	1.79 ± 0.10*	1.84 ± 0.23*	1.77 ± 0.13*
	DHT	H	0.43 ± 0.08	0.89 ± 0.12*	0.97 ± 0.13*	0.80 ± 0.09*	0.29 ± 0.12	0.18 ± 0.08*	0.19 ± 0.08*	0.32 ± 0.05	0.24 ± 0.02*	0.25 ± 0.03*	0.49 ± 0.12	0.42 ± 0.09	0.52 ± 0.16
		S	0.07 ± 0.02	0.05 ± 0.01	0.05 ± 0.01	0.03 ± 0.01*	0.03 ± 0.01*	0.01 ± 0.01*	0.01 ± 0.01*	0.04 ± 0.01*	0.03 ± 0.01*	0.04 ± 0.01*	0.07 ± 0.01	0.07 ± 0.01	0.08 ± 0.01
	E1SO4	H	4.28 ± 1.02	6.79 ± 0.90*	7.59 ± 1.09*	8.75 ± 0.82*	7.06 ± 0.87*	6.85 ± 1.12*	6.96 ± 0.89¨	4.44 ± 0.77	4.91 ± 1.10	3.60 ± 0.59	4.05 ± 0.72	4.50 ± 0.56	3.12 ± 0.84
		S	0.20 ± 0.04	0.14 ± 0.02*	0.11 ± 0.03*	0.13 ± 0.01*	0.14 ± 0.03*	0.13 ± 0.03*	0.12 ± 0.03*	0.19 ± 0.01	0.17 ± 0.03	0.18 ± 0.03	0.40 ± 0.05*	0.31 ± 0.04*	0.31 ± 0.04*
	E2	H	0.78 ± 0.19	1.30 ± 0.11*	1.54 ± 0.18*	1.56 ± 0.20*	0.65 ± 0.18	0.66 ± 0.11	0.64 ± 0.19	0.36 ± 0.10*	0.31 ± 0.13*	0.38 ± 0.10*	0.29 ± 0.05*	0.42 ± 0.09*	0.47 ± 0.09*
		S	0.13 ± 0.01	0.09 ± 0.01*	0.09 ± 0.01*	0.08 ± 0.01*	0.22 ± 0.03*	0.22 ± 0.03*	0.19 ± 0.02*	0.11 ± 0.02	0.11 ± 0.02	0.11 ± 0.02	0.15 ± 0.03	0.14 ± 0.02	0.13 ± 0.01
	VEGF-A	H	1.02 ± 0.14	1.76 ± 0.17*	1.82 ± 0.16*	2.53 ± 0.19*	0.87 ± 0.13	0.86 ± 0.11	0.91 ± 0.17	0.36 ± 0.20*	0.27 ± 0.08*	0.45 ± 0.07*	1.50 ± 0.08*	1.50 ± 0.07*	1.51 ± 0.07*
		S	0.28 ± 0.07	0.51 ± 0.05*	0.50 ± 0.05*	0.43 ± 0.06*	0.12 ± 0.05*	0.07 ± 0.01*	0.06 ± 0.01*	0.13 ± 0.02*	0.03 ± 0.01*	0.02 ± 0.01*	0.31 ± 0.06	0.33 ± 0.08	0.35 ± 0.06
	VEGF-C	H	0.53 ± 0.06	0.34 ± 0.06*	0.38 ± 0.02*	0.39 ± 0.03*	0.36 ± 0.07*	0.37 ± 0.06*	0.37 ± 0.06*	0.50 ± 0.03	0.54 ± 0.07	0.53 ± 0.06	0.52 ± 0.07	0.56 ± 0.07	0.58 ± 0.05
		S	19.16 ± 1.28	14.76 ± 2.48	13.52 ± 1.63	9.61 ± 0.65*	13.25 ± 1.66	15.24 ± 2.36	10.95 ± 1.95*	10.58 ± 2.91	13.67 ± 4.80	16.35 ± 3.33	45.82 ± 3.63*	46.91 ± 4.29*	37.50 ± 3.33*
	VEGF-D	H	3.65 ± 0.33	3.59 ± 0.32	3.80 ± 0.45	3.77 ± 0.29	3.57 ± 0.35	3.89 ± 0.32	4.32 ± 0.44	3.37 ± 0.46	3.93 ± 0.32	3.47 ± 0.37	3.68 ± 0.39	3.89 ± 0.23	4.27 ± 0.46
		S	0.18 ± 0.02	0.26 ± 0.01*	0.23 ± 0.02*	0.28 ± 0.02*	0.23 ± 0.02*	0.24 ± 0.02*	0.23 ± 0.02*	0.17 ± 0.02	0.18 ± 0.02	0.17 ± 0.01	0.25 ± 0.02*	0.25 ± 0.02*	0.25 ± 0.02*
	IL-8	H	277.2 ± 31.55	137.95 ± 23.88*	152.51 ± 12.46*	154.95 ± 18.19*	164.68.56 ± 37.27*	137.56 ± 21.25*	114.44 ± 25.61*	312.60 ± 31.27	302.07 ± 23.15	304.76 ± 36.78	378.72 ± 34.07*	390.56 ± 27.25*	391.40 ± 32.71*
		S	50.07 ± 7.04	54.26 ± 4.85	56.80 ± 4.48	72.64 ± 4.34*	34.20 ± 3.82*	36.21 ± 3.23*	32.55 ± 3.23*	32.41 ± 2.87*	26.06 ± 6.91*	24.69 ± 5.65*	33.56 ± 6.56*	30.88 ± 6.75*	28.72 ± 5.82*

## Sheet: Hoja3
	Hormones			VEGF			SU5416				VEGF B20-4.1.1				Celecoxib
			Control				Control	1mg	5mg	10mg	Control	1mg	5mg	10mg	Control	0.5mg	2.5mg	5mg
IPC-366	Progesterone	H	5.04 ± 0.42	4.43 ± 0.53	4.40 ± 0.40	4.15 ± 0.54	5.04 ± 0.42	3.91 ± 0.44	4.17 ± 0.31	3.72 ± 0.47	5.04 ± 0.42	5.18 ± 0.41	5.26 ± 0.39	5.58 ± 0.47	5.04 ± 0.42	3.71 ± 0.45	3.03 ± 0.39	2.99 ± 0.36
		S	1.07 ± 0.06	1.02 ± 0.02	0.99 ± 0.03	0.98 ± 0.05	1.06 ± 0.05	1.03 ± 0.05	1.16 ± 0.10	1.02 ± 0.07	1.06 ± 0.05	0.99 ± 0.05	0.98 ± 0.10	0.95 ± 0.07	1.06 ± 0.05	0.92 ± 0.08	1.06 ± 0.06	1.11 ± 0.05
	Dehydroepiandrosterone	H	1.64 ± 0.26	2.13 ± 0.29	2.10 ± 0.23	1.81 ± 0.25	1.64 ± 0.26	1.90 ± 0.10	1.92 ± 0.23	1.69 ± 0.14	1.64 ± 0.26	1.53 ± 0.27	1.49 ± 0.24	1.58 ± 0.18	1.64 ± 0.26	1.64 ± 0.19	1.33 ± 0.09	1.60 ± 0.02
		S	1.32 ± 0.18	0.53 ± 0.02	0.85 ± 0.05	0.80 ± 0.04	1.32 ± 0.18	0.42 ± 0.05	0.21 ± 0.04	0.30 ± 0.06	1.32 ± 0.18	1.50 ± 0.61	1.40 ± 0.02	1.40 ± 0.08	1.32 ± 0.18	0.51 ± 0.07	0.52 ± 0.01	0.95 ± 0.04
	Androstenedione	H	3.23 ± 0.37	2.04 ± 0.22	1.90 ± 0.19	2.16 ± 0.24	3.23 ± 0.41	3.81 ± 0.32	3.08 ± 0.27	3.66 ± 0.35	3.23 ± 0.45	1.08 ± 0.23	1.01 ± 0.25	1.21 ± 0.12	3.23 ± 0.49	2.33 ± 0.20	2-19 ± 0.26	1.63 ± 0.23
		S	4.08 ± 0.28	1.70 ± 0.34	1.94 ± 0.28	1.94 ± 0.24	4.08 ± 0.28	5.38 ± 0.42	5.40 ± 0.32	5.76 ± 0.68	4.08 ± 0.28	1.87 ± 0.56	1.69 ± 0.14	1.67 ± 0.79	0.811 ± 0.28	0.811 ± 0.05	0.69 ± 0.30	1.2 ± 0.17
	Testosterone	H	1.44 ± 0.03	4.13 ± 0.94	4.45 ± 0.35	4.14 ± 0.65	1.44 ± 0.03	2.42 ± 0.50	2.06 ± 0.31	2.17 ± 0.14	1.44 ± 0.03	2.97 ± 0.19	2.39 ± 0.23	2.27 ± 0.13	1,44 ± 0,03	2.57 ± 0,74	2.44 ± 0,23	2.42 ± 0,25
		S	2.30 ± 0.23	3.595 ± 0.345	3.39 ± 0.289	3.06 ± 0.19	2.30 ± 0.23	1.53 ± 0.36	1.70 ± 0.24	1.27 ± 0.26	2.30 ± 0.23	2.46 ± 0.06	2.36 ± 0.19	2.17 ± 0.27	2.30 ± 0.23	1.48 ± 0.15	1.35 ± 0.18	1.39 ± 0.149
	Dihydrotestosterone	H	0.54 ± 0.09	0.94 ± 0.11	0.89 ± 0.02	0.73 ± 0.08	0.54 ± 0.09	0.31 ± 0.09	0.38 ± 0.01	0.35 ± 0.04	0.54 ± 0.09	0.27 ± 0.07	0.23 ± 0.08	0.29 ± 0.07	0.54 ± 0.09	0.48 ± 0.07	0.47 ± 0.07	0.54 ± 0.07
		S	0.10 ± 0.01	0.03 ± 0.09	0.07 ± 0.06	0.04 ± 0.02	0.10 ± 0.01	0.03 ± 0.06	0.02 ± 0.03	0.06 ± 0.01	0.10 ± 0.01	0.07 ± 0.09	0.06 ± 0.01	0.03 ± 0.009	0.10 ± 0.01	0.10 ± 0.01	0.10 ± 0.01	0.11 ± 0.01
	Estrone Sulphate	H	2.90 ± 0.18	4.88 ± 0.36	4.11 ± 0.30	4.02 ± 0.15	2.90 ± 0.18	5.32 ± 0.24	3.07 ± 0.31	3.89 ± 0.32	2.90 ± 0.18	3.38 ± 0.28	2.45 ± 0.22	2.55 ± 0.32	2.90 ± 0.18	3.13 ± 0.26	2.14 ± 0.25	2.05 ± 0.23
		S	0.27 ± 0.04	0.13 ± 0.01	0.15 ± 0.01	0.157 ± 0.02	0.27 ± 0.04	0.17 ± 0.03	0.13 ± 0.008	0.18 ± 0.01	0.27 ± 0.04	0.26 ± 0.03	0.24 ± 0.01	0.25 ± 0.03	0.27 ± 0.04	0.39 ± 0.005	0.36 ± 0.01	0.38 ± 0.01
	17β estradiol	H	0.77 ± 0.15	1.58 ± 0.18	1.39 ± 0.09	1.53 ± 0.10	0.77 ± 0.15	0.84 ± 0.09	0.73 ± 0.07	0.90 ± 0.09	0.77 ± 0.15	0.49 ± 0.05	0.45 ± 0.06	0.36 ± 0.06	0.77 ± 0.15	0.43 ± 0.02	0.45 ± 0.008	0.29 ± 0.04
		S	0.12 ± 0.02	0.07 ± 0.005	0.08 ± 0.009	0.07 ± 0.007	0.12 ± 0.02	0.23 ± 0.03	0.18 ± 0.04	0.21 ± 0.02	0.12 ± 0.02	0.12 ± 0.06	0.11 ± 0.06	0.11 ± 0.01	0.12 ± 0.02	0.13 ± 0.02	0.13 ± 0.08	0.12 ± 0.05
	VEGF-A	H	0.51 ± 0.09	1.74 ± 0.12	1.58 ± 0.13	1.10 ± 0.09	0.51 ± 0.09	0.36 ± 0.08	0.43 ± 0.01	0.41 ± 0.08	0.51 ± 0.09	0.18 ± 0.07	0.26 ± 0.07	0.18 ± 0.04	0.51 ± 0.09	1.18 ± 0.21	0.90 ± 0.10	0.94± 0.09
		S	0.21 ± 0.05	0.43 ± 0.06	0.47 ± 0.06	0.39 ± 0.06	0.21 ± 0.05	0.08 ± 0.04	0.08 ± 0.05	0.06 ± 0.02	0.21 ± 0.05	0.07 ± 0.05	0.03 ± 0.01	0.06 ± 0.02	0.21 ± 0.05	0.30 ± 0.06	0.27 ± 0.07	0.28 ± 0.04
	VEGF-C	H	0.68 ± 0.10	0.33 ± 0.06	0.43 ± 0.03	0.46 ± 0.03	0.68 ± 0.10	0.27 ± 0.01	0.35 ± 0.03	0.37 ± 0.05	0.68 ± 0.10	0.59 ± 0.07	0.65 ± 0.04	0.63 ± 0.01	0.68 ± 0.10	0.70 ± 0.04	0.59 ± 0.05	0.57 ± 0.04
		S	19.67 ± 1.95	17.58 ± 4.43	17.92 ± 2.34	6.39 ± 1.36	19.67 ± 1.95	15.24 ± 5.32	18.57 ± 6.10	8.11 ± 4.36	19.67 ± 1.95	12.67 ± 4.46	15.64 ± 5.67	21.82 ± 4.32	19.67 ± 1.95	49.80 ± 4.15	44.24 ± 5.67	37.20 ± 3.14
	VEGF-D	H	3.5 ± 0.38	3.16 ± 0.21	3.93 ± 0.12	3.48 ± 0.34	3.5 ± 0.38	3.46 ± 0.31	3.63 ± 0.42	4.12 ± 0.36	3.5 ± 0.38	3.82 ± 0.36	3.60 ± 0.38	3.43 ± 0.37	3.5 ± 0.38	4.41 ± 0.28	3.91 ± 0.31	3.48 ± 0.23
		S	0.14 ± 0.01	0.25 ± 0.02	0.23 ± 0.01	0.23 ± 0.01	0.14 ± 0.01	0.28 ± 0.01	0.25 ± 0.01	0.22 ± 0.01	0.14 ± 0.01	0.12 ± 0.01	0.13 ± 0.01	0.12 ± 0.01	0.14 ± 0.01	0.21 ± 0.01	0.22 ± 0.01	0.18 ± 0.01
	IL-8	H	332.1 ± 40.77	226.08 ± 36.12	181.49 ± 14.95	214.07 ± 24.56	332.1 ± 40.77	191.38 ± 40.67	183.63 ± 51.54	125.45 ± 25.64	332.1 ± 40.77	310.93 ± 23.53	310.73 ± 26.74	384.60 ± 25.23	332.1 ± 40.77	422.23 ± 32.94	454.15 ± 26.20	332.1 ± 40.80
		S	45.29 ± 3.19	50.39 ± 6.80	48.55 ± 7.35	65.73 ± 6.87	45.29 ± 3.19	26.79 ± 5.68	29.41 ± 4.47	24.73 ± 5.85	45.29 ± 3.19	31.99 ± 6.24	30.69 ± 4.68	25.18 ± 3.04	45.29 ± 3.19	33.14 ± 4.16	30.69 ± 3.99	28.46 ± 2.71
SUM149
	Progesterone	H	10.80 ± 0.51	9.98 ± 0.68	9.71 ± 0.67	9.70 ± 0.63	10.80 ± 0.51	8.32 ± 0.52	7.38 ± 0.63	7.26 ± 0.72	10.80 ± 0.51	11.56 ± 0.56	11.33 ± 0.44	11.05 ± 0.49	10.80 ± 0.51	8.08 ± 0.34	8.22 ± 0.41	7.69 ± 0.34
		S	0.94 ± 0.06	0.89 ± 0.11	1.06 ± 0.08	1.01 ± 0.09	0.94 ± 0.06	0.92 ± 0.05	0.90 ± 0.05	0.98 ± 0.13	0.94 ± 0.06	0.89 ± 0.03	1.06 ± 0.05	1.02 ± 0.08	0.94 ± 0.06	0.94 ± 0.11	0.98 ± 0.07	0.94 ± 0.12
	Dehydroepiandrosterone	H	1.05 ± 0.12	1.31 ± 0.13	1.24 ± 0.14	1.16 ± 0.21	1.05 ± 0.12	0.94 ± 0.14	0.96 ± 0.11	1.39 ± 0.14	1.05 ± 0.12	1.15 ± 0.10	1.17 ± 0.21	0.91 ± 0.14	1.05 ± 0.12	1.16 ± 0.13	1.42 ± 0.16	1.11 ± 0.12
		S	1.12 ± 0.07	0.46 ± 0.01	0.58 ± 0.09	0.42 ± 0.08	1.12 ± 0.07	0.32 ± 0.06	0.61 ± 0.04	0.65 ± 0.03	1.12 ± 0.07	1.08 ± 0.02	0.98 ± 0.1	1.019 ± 0.03	1.12 ± 0.07	0.73 ± 0.07	0.51 ± 0.07	0.69 ± 0.03
	Androstenedione	H	2.15 ± 0.427	1.74 ± 0.32	1.58 ± 0.35	1.409 ± 0.33	2.15 ± 0.427	3.29 ± 0.28	3.25 ± 0.31	3.96 ± 0.33	2.15 ± 0.427	1.28 ± 0.26	1.15 ± 0.46	1.66 ± 0.17	2.15 ± 0.427	1.15 ± 0.35	1.55 ± 0.29	1.40 ± 0.08
		S	3.29 ± 0.36	2.16 ± 0.23	1.91 ± 0.26	1.70 ± 0.26	3.29 ± 0.36	4.17 ± 0.24	4.23 ± 0.34	4.46 ± 0.47	3.29 ± 0.36	2.07 ± 0.1	2.03 ± 0.34	2.14 ± 0.25	3.29 ± 0.36	1.57 ± 0.26	1.68 ± 0.31	1.77 ± 0.29
	Testosterone	H	1.73 ± 0.17	4.57 ± 0.295	3.43 ± 0.44	4.35 ± 0.50	1.73 ± 0.17	2.96 ± 0.54	3.06 ± 0.34	3.31 ± 0.50	1.73 ± 0.17	2.79 ± 0.498	2.4 ± 0.28	2.68 ± 0.10	1.73 ± 0.17	2.61 ± 0.295	2.63 ± 0.12	2.70 ± 0.33
		S	2.597 ± 0.208	3.49 ± 0.12	3.57 ± 0.16	3.91 ± 0.21	2.597 ± 0.208	1.66 ± 0.10	1.56 ± 0.21	1.53 ± 0.15	2.597 ± 0.208	2.50 ± 0.23	2.55 ± 0.15	2.36 ± 0.34	2.597 ± 0.208	1.78 ± 0.10	1.84 ± 0.23	1.769 ± 0.128
	Dihydrotestosterone	H	0.43 ± 0.08	0.89 ± 0.11	0.97 ± 0.12	0.79 ± 0.08	0.43 ± 0.07	0.29 ± 0.12	0.18 ± 0.08	0.189 ± 0.08	0.43 ± 0.07	0.31 ± 0.04	0.24 ± 0.02	0.249 ± 0.03	0.43 ± 0.07	0.48 ± 0.11	0.42 ± 0.08	0.519 ± 0.16
		S	0.07 ± 0.01	0.04 ± 0.009	0.049 ± 0.007	0.03 ± 0.005	0.07 ± 0.01	0.03 ± 0.005	0.01 ± 0.007	0.01 ± 0.008	0.07 ± 0.01	0.03 ± 0.01	0.02 ± 0.008	0.03 ± 0.006	0.07 ± 0.01	0.07 ± 0.01	0.07 ± 0.007	0.08 ± 0.009
	Estrone Sulphate	H	4.28 ± 1.02	6.78 ± 0.90	7.58 ± 1.09	8.75 ± 0.817	4.28 ± 1.02	7.05 ± 0.86	6.84 ± 1.12	6.96 ± 0.89	4.28 ± 1.02	4.43 ± 0.76	4.90 ± 1.10	3.59 ± 0.58	4.28 ± 1.02	4.05 ± 0.71	4.49 ± 0.56	3.11 ± 0.83
		S	0.20 ± 0.03	0.13 ± 0.02	0.11 ± 0.02	0.12 ± 0.01	0.20 ± 0.03	0.13 ± 0.03	0.127 ± 0.02	0.12 ± 0.03	0.20 ± 0.03	0.19 ± 0.01	0.16 ± 0.02	0.18 ± 0.03	0.20 ± 0.03	0.39 ± 0.04	0.31 ± 0.039	0.31 ± 0.3
	17β estradiol	H	0.78 ± 0.18	1.29 ± 0.10	1.53 ± 0.18	1.56 ± 0.20	0.78 ± 0.18	0.65 ± 0.18	0.66 ± 0.11	0.64 ± 0.19	0,78 ± 0.18	0.35 ± 0.09	0.30 ± 0.12	0.38 ± 0.10	0,78 ± 0.18	0.29 ± 0.04	0.42± 0.08	0.46 ± 0.09
		S	0.12 ± 0.01	0.08 ± 0.01	0.09 ± 0.01	0.08 ± 0.09	0.12 ± 0.01	0.21 ± 0.02	0.21 ± 0.02	0.19 ± 0.02	0.12 ± 0.01	0.10 ± 0.02	0.10 ± 0.02	0.10 ± 0.01	0.12 ± 0.01	0.14 ± 0.02	0.14 ± 0.02	0.12 ± 0.04
	VEGF-A	H	1.02 ± 0.13	1.75 ± 0.16	1.82 ± 0.16	2.52 ± 0.19	1.02 ± 0.13	0.84 ± 0.13	0.86 ± 0.10	0.90 ± 0.16	1.02 ± 0.13	0.35 ± 0.19	0.26 ± 0.07	1.49 ± 0.06	1.02 ± 0.13	1.50 ± 0.08	1.49 ± 0.06	1.51 ± 0.07
		S	0.28 ± 0.06	0.50 ± 0.04	0.50 ± 0.04	0.43 ± 0.05	0.28 ± 0.06	0.12 ± 0.05	0.07 ± 0.009	0.05 ± 0.008	0.28 ± 0.06	0.13 ± 0.02	0.03 ± 0.006	0.01 ± 0.007	0.28 ± 0.06	0.31 ± 0.05	0.33 ± 0.07	0.35 ± 0.06
	VEGF-C	H	0.53 ± 0.06	0.33 ± 0.05	0.38 ± 0.02	0.387 ± 0.03	0.53 ± 0.06	0.35 ± 0.06	0.37 ± 0.06	0.36 ± 0.06	0.53 ± 0.06	0.50 ± 0.03	0.54 ± 0.06	0.53 ± 0.05	0.53 ± 0.06	0.51 ± 0.06	0.56 ± 0.06	0.58 ± 0.04
		S	19.16 ± 1.28	14.75 ± 2.48	13.52 ± 1.63	9.60 ± 0.65	19.16 ± 1.28	13.25 ± 1.65	15.24 ± 2.36	10.95 ± 1.95	19.16 ± 1.28	10.57 ± 2.91	13.67 ± 4.80	16.34 ± 3.32	19.16 ± 1.28	45.82 ± 3.63	46.91 ± 4.28	37.49 ± 3.32
	VEGF-D	H	3.65 ± 0.33	3.59 ± 0.32	3.80 ± 0.45	3.76 ± 0.28	3.65 ± 0.33	3.57 ± 0.35	3.89 ± 0.32	4.32 ± 0.44	3.65 ± 0.33	3.37 ± 0.46	3.93 ± 0.32	3.47 ± 0.37	3.65 ± 0.33	3.68 ± 0.39	3.89 ± 0.23	4.27 ± 0.46
		S	0.18 ± 0.01	0.25 ± 0.02	0.22 ± 0.01	0.28 ± 0.01	0.18 ± 0.01	0.23 ± 0.01	0.24 ± 0.01	0.23 ± 0.01	0.18 ± 0.01	0.17 ± 0.01	0.18 ± 0.01	0.17 ± 0.01	0.18 ± 0.01	0.24 ± 0.01	0.25 ± 0.01	0.24 ± 0.01
	IL-8	H	277.2 ± 31.57	137.95 ± 23.88	152.50 ± 12.46	154.95 ± 18.19	277.2 ± 31.57	164.68.56 ± 37.26	137.56 ± 21.25	114.44 ± 25.60	277.2 ± 31.54	312.60 ± 31.27	302.07 ± 23.15	304.75 ± 36.78	277.2 ± 31.54	378.72 ± 34.06	390.56 ± 27.25	391.40 ± 32.71
		S	50.07 ± 7.04	54.25 ± 4.85	56.79 ± 4.47	72.63 ± 4.34	50.07 ± 7.04	34.20 ± 3.82	36.21 ± 3.22	32.55 ± 3.23	50.07 ± 7.04	32.41 ± 2.86	26.06 ± 6.91	24.68 ± 5.64	50.07 ± 7.04	33.55 ± 6.56	30.87 ± 6.75	28.72 ± 5.81
